# Supplementary material for: Using Mendelian Randomisation to search for modifiable risk factors influencing the development of clonal haematopoiesis
Source: Blood Cancer J. 2024 Jul 16;14(1):114. doi: 10.1038/s41408-024-01101-y (PMC11252326; doi:10.1038/s41408-024-01101-y)
Supplement: Supplementary file 1 — Dataset 1 [file 41408_2024_1101_MOESM1_ESM.xlsx]

## Sheet: Index
SUPPLEMENTARY TABLES
Table 1: Identification of potentially modifiable risk factors for inclusion in MR analysis
Table 2: MR results for modifiable risk factors
Table 3: All MR results including test results
Table 4: Sample sizes of CHIP cases and CHIP subtypes

## Sheet: Table 1
Table 1: Identification of potentially modifiable risk factors for inclusion in MR analysis.
Exposure	Observational studies	PubMed ID
Age at menarche	Özdemir et al. 2019	30890551
Alcohol consumption	Tobias et al. 2023	37756531
Basal metabolic rate	Pasupuleti et al. 2023	37071471
Blood carnitine	Hossain et al. 2015	26025381
Blood selenium	Vinceti et al. 2018	29376219
Blood zinc	Prasad et al. 2009, Dhawan et al. 2010	20155630, 21245614
Body fat percentage	Zhuang et al. 2021	33910581
Body mass index	Haring et al. 2021, Tobias et al. 2023	33619969, 37756531
Circulating adiponectin	Hebbard et al. 2013	24417946
Circulating C-reactive protein	Hart et al. 2020, Qiao et al. 2022	33324413, 36114519
Circulating Fetuin A	Jialal et al. 2019	30917813
Coffee consumption	Grosso et al. 2017	28826374
Fasting glucose	Stattin et al. 2007	17327321
Fasting proinsulin	Walraven et al. 2015	23460020
HbA-1c	Boursi et al. 2016, Qiao et al. 2022	27017290, 36114519
HDL cholesterol	Qiao et al. 2022, Tobias et al. 2023	36114519, 37756531
LDL cholesterol	Aggarwal et al. 2023	37395777
Lifetime smoking	Pederson et al. 2019, Miller et al. 2022	30866659, 34855941
Monounsaturated fatty acids	Hooper et al. 2020	32428300
Omega 6 polyunsaturated fatty acids	Marklund et al. 2019	30971107
Plasma IGF-1	Renehan et al. 2004	15110491
Plasma interleukin 6 receptor subunit α	Hirano et al. 1990	2324554
Plasma oestradiol	Bulycheva et al. 2015	25394715
Plasma progesterone	Özdemir et al. 2019	30890551
Serum calcium	Rizzuto et al. 2003, Immanuel et al. 2022	14634623, 36330491
Serum IgE	Chauhan et al. 2023	37185332
Serum iron	Pilo & Angelucci 2018	28847531
Serum vitamin B12	Liu et al. 2022	35099545
Serum vitamin B6	Mocellin et al. 2017, Stach et al. 2021	28376200, 34579110
Serum vitamin E	Aune et al. 2018	30475962
Total cholesterol	Ebert & Libby 2018	29809241
Total triglycerides	Qiao et al. 2022	36114519
Vitamin D	Munker et al. 1986, Abdel-Wahab et al. 2010	3461004, 20368582
Waist circumference	MacInnis et al. 2005	16077074
Waist-to-hip ratio	Pasupuleti et al. 2023	37071471

## Sheet: Table 2
Table 2: MR results for modifiable risk factors
Exposure: Modifiable risk factors grouped by a defined exposure group.
Subtype: All CHIP is defined as the exclusive dataset in the source data, which is then separated into subtypes ASXL1, DNMT3A, JAK2, PPM1D, TET2, TP53. Mosaic chromosomal alterations: autosomal (mCA), loss-of-X chromosome (mLOX) and loss-of-Y chromosome (mLOY).
PubMed identifier: PMID for study for which the exposure data was obtained (within UK Biobank)
													Confidence Interval
Exposure	Exposure group	Subtype	PubMed ID	SNPs used in MR analysis	Proportion of variance explained by SNPs (r^2)	Power to identify OR of 0.91 or 1.10	Power to identify OR of 0.75 or 1.33	F statistic	b	se	P value	Odds ratio	Lower	Upper	Exposure GWAS Sample size	I2
Age at menarche	Sex hormones and reproduction	All CHIP	30305743	192	0.0525057	0.888301	1	68.5648	0.0492496	0.0486905	0.311785	1.05048	0.954867	1.15567	243944	15
Age at menarche	Sex hormones and reproduction	ASXL1	30305743	192	0.0523234	0.175364	0.920209	68.6623	-0.186148	0.141587	0.188603	0.830151	0.628979	1.09567	243944	3
Age at menarche	Sex hormones and reproduction	DNMT3A	30305743	192	0.0523234	0.809057	1	68.6623	0.0628868	0.0605091	0.298667	1.06491	0.945812	1.199	243944	31
Age at menarche	Sex hormones and reproduction	JAK2	30305743	192	0.0523234	0.0612145	0.177348	68.6623	-0.205772	0.453461	0.649987	0.814019	0.334688	1.97983	243944	0
Age at menarche	Sex hormones and reproduction	mCAaut	30305743	192	0.0523234	0.643885	1	68.6623	-0.0950145	0.0613513	0.121454	0.90936	0.806329	1.02555	243944	0
Age at menarche	Sex hormones and reproduction	mLOX	30305743	192	0.0523234	0.625149	1	68.6623	-0.148014	0.0675566	0.0284543	0.862419	0.755462	0.984518	243944	13
Age at menarche	Sex hormones and reproduction	mLOY	30305743	192	0.0523234	0.965433	1	68.6623	-0.0579579	0.0580422	0.318014	0.94369	0.842214	1.05739	243944	53
Age at menarche	Sex hormones and reproduction	PPM1D	30305743	43	0.0128456	0.0596268	0.158912	68.9951	0.864404	0.578914	0.135398	2.37359	0.763176	7.38223	243944	25
Age at menarche	Sex hormones and reproduction	TET2	30305743	192	0.0523234	0.295714	0.996771	68.6623	0.220237	0.102588	0.0318075	1.24637	1.01935	1.52395	243944	5
Age at menarche	Sex hormones and reproduction	TP53	30305743	192	0.0523234	0.0738383	0.321292	68.6623	0.107723	0.313961	0.731515	1.11374	0.601915	2.06078	243944	1
Alcohol consumption	Diet and lifestyle	All CHIP	28937693	4	0.00307651	0.120039	0.70958	82.7866	0.413899	0.261322	0.113225	1.5127	0.906384	2.52462	107311	11
Alcohol consumption	Diet and lifestyle	ASXL1	28937693	4	0.00307651	0.0570536	0.129132	82.7866	0.259373	1.1588	0.822891	1.29612	0.133737	12.5614	107311	56
Alcohol consumption	Diet and lifestyle	DNMT3A	28937693	4	0.00307651	0.105624	0.613926	82.7866	0.591674	0.362795	0.102916	1.80701	0.887449	3.67941	107311	42
Alcohol consumption	Diet and lifestyle	JAK2	28937693	4	0.00298276	0.0506354	0.0569436	81.0029	-6.5544	3.40271	0.0540755	0.00142383	1.81e-06	1.12177	108309	50
Alcohol consumption	Diet and lifestyle	mCAaut	28937693	4	0.00307651	0.0872579	0.457572	82.7866	0.163466	0.500993	0.744209	1.17759	0.441102	3.14374	107311	56
Alcohol consumption	Diet and lifestyle	mLOX	28937693	4	0.00307651	0.085654	0.439354	82.7866	0.800782	0.345863	0.0205955	2.22728	1.13076	4.38712	107311	0
Alcohol consumption	Diet and lifestyle	mLOY	28937693	4	0.00298276	0.147123	0.81803	81.0029	-0.258797	0.432336	0.549439	0.77198	0.330822	1.80143	108309	74
Alcohol consumption	Diet and lifestyle	PPM1D	28937693	2	0.00112739	0.0508405	0.0591923	61.1202	-2.15578	1.76349	0.221536	0.115812	0.00365293	3.6717	108309	0
Alcohol consumption	Diet and lifestyle	TET2	28937693	4	0.00298276	0.0633099	0.201012	81.0029	-0.0606985	0.549947	0.912115	0.941107	0.320269	2.76544	108309	0
Alcohol consumption	Diet and lifestyle	TP53	28937693	4	0.00307651	0.0513843	0.0651883	82.7866	0.132156	2.62136	0.959792	1.14129	0.00669961	194.419	107311	57
Basal metabolic rate	Obesity	All CHIP	30305743	524	0.0952059	0.989796	1	88.6953	0.126358	0.0420303	0.00264407	1.13469	1.04496	1.23212	454874	16
Basal metabolic rate	Obesity	ASXL1	30305743	525	0.0951037	0.280309	0.99504	88.7549	0.218098	0.125507	0.0822566	1.24371	0.97249	1.59057	454874	10
Basal metabolic rate	Obesity	DNMT3A	30305743	524	0.0951037	0.968651	1	88.7549	0.157993	0.0501259	0.00162203	1.17116	1.06157	1.29206	454874	27
Basal metabolic rate	Obesity	JAK2	30305743	525	0.0951037	0.0704861	0.283861	88.7549	-0.600887	0.388245	0.121695	0.548325	0.256187	1.1736	454874	0
Basal metabolic rate	Obesity	mCAaut	30305743	525	0.0951037	0.880941	1	88.7549	0.0326823	0.05627	0.561367	1.03322	0.925328	1.1537	454874	14
Basal metabolic rate	Obesity	mLOX	30305743	525	0.0951037	0.867042	1	88.7549	0.056314	0.0601214	0.348927	1.05793	0.94033	1.19024	454874	20
Basal metabolic rate	Obesity	mLOY	30305743	522	0.0951037	0.999134	1	88.7549	0.00200004	0.0500776	0.968142	1.002	0.908326	1.10534	454874	53
Basal metabolic rate	Obesity	PPM1D	30305743	116	0.0206104	0.0654963	0.226783	81.101	-0.245388	0.444985	0.581324	0.782401	0.327077	1.87158	454874	0
Basal metabolic rate	Obesity	TET2	30305743	525	0.0951037	0.48305	0.999993	88.7549	0.011334	0.0866367	0.895916	1.0114	0.853445	1.19859	454874	2
Basal metabolic rate	Obesity	TP53	30305743	525	0.0951037	0.0937364	0.522254	88.7549	-0.433038	0.267029	0.10487	0.648536	0.384268	1.09455	454874	0
Blood carnitine	Fatty acid profile and metabolism	All CHIP	24816252	17	0.13153	0.998927	1	65.3108	0.140863	0.595975	0.813156	1.15127	0.357991	3.70237	7349	68
Blood carnitine	Fatty acid profile and metabolism	ASXL1	24816252	17	0.13153	0.366783	0.999634	65.3108	-0.347757	1.30896	0.79049	0.70627	0.0542955	9.18709	7349	36
Blood carnitine	Fatty acid profile and metabolism	DNMT3A	24816252	17	0.13153	0.994361	1	65.3108	0.239854	0.793185	0.762352	1.27106	0.268531	6.01644	7349	78
Blood carnitine	Fatty acid profile and metabolism	JAK2	24816252	17	0.13153	0.078447	0.371464	65.3108	4.28484	3.38326	0.205341	72.5906	0.0957175	55051.6	7349	0
Blood carnitine	Fatty acid profile and metabolism	mCAaut	24816252	17	0.13153	0.958393	1	65.3108	0.460145	0.455094	0.311969	1.5843	0.649314	3.86565	7349	0
Blood carnitine	Fatty acid profile and metabolism	mLOX	24816252	17	0.13153	0.950868	1	65.3108	-0.353783	0.635258	0.577587	0.702027	0.202121	2.43835	7349	45
Blood carnitine	Fatty acid profile and metabolism	mLOY	24816252	17	0.13153	0.999972	1	65.3108	0.30338	0.416191	0.466036	1.35443	0.599083	3.06214	7349	49
Blood carnitine	Fatty acid profile and metabolism	PPM1D	24816252	3	0.0181723	0.0636494	0.205466	45.3154	-2.99146	5.4698	0.584444	0.0502141	1.11e-06	2274.11	7349	0
Blood carnitine	Fatty acid profile and metabolism	TET2	24816252	17	0.13153	0.615959	1	65.3108	-1.62688	0.994364	0.101819	0.196542	0.0279921	1.37999	7349	44
Blood carnitine	Fatty acid profile and metabolism	TP53	24816252	17	0.13153	0.110911	0.659295	65.3108	2.90823	2.32681	0.211344	18.3243	0.191606	1752.46	7349	0
Blood selenium	Diet and lifestyle	All CHIP	23720494	1	0.0204595	0.509426	0.999997	114.355	0.0381537	0.046307	0.409979	1.03889	0.948752	1.13759	5477	--
Blood selenium	Diet and lifestyle	ASXL1	23720494	1	0.0204595	0.0978672	0.557718	114.355	-0.271746	0.144134	0.0593805	0.762048	0.574504	1.01082	5477	--
Blood selenium	Diet and lifestyle	DNMT3A	23720494	1	0.0204595	0.425699	0.999939	114.355	0.0515819	0.0518478	0.319799	1.05294	0.951192	1.16556	5477	--
Blood selenium	Diet and lifestyle	JAK2	23720494	1	0.0204595	0.0543678	0.0986204	114.355	0.0105148	0.469258	0.982123	1.01057	0.402834	2.53517	5477	--
Blood selenium	Diet and lifestyle	mCAaut	23720494	1	0.0204595	0.307544	0.997593	114.355	0.0808173	0.0627979	0.198114	1.08417	0.958614	1.22618	5477	--
Blood selenium	Diet and lifestyle	mLOX	23720494	1	0.0204595	0.296719	0.996536	114.355	-0.0148931	0.0652226	0.81938	0.985217	0.866989	1.11957	5477	--
Blood selenium	Diet and lifestyle	mLOY	23720494	1	0.0204595	0.656228	1	114.355	-0.0082156	0.0412218	0.842026	0.991818	0.914836	1.07528	5477	--
Blood selenium	Diet and lifestyle	TET2	23720494	1	0.0204595	0.14435	0.833657	114.355	0.0841633	0.103563	0.416405	1.08781	0.887967	1.33262	5477	--
Blood selenium	Diet and lifestyle	TP53	23720494	1	0.0204595	0.0592483	0.154566	114.355	-0.240988	0.324533	0.457743	0.785851	0.415999	1.48453	5477	--
Blood zinc	Diet and lifestyle	All CHIP	23720494	2	0.0459248	0.844172	1	62.5761	0.0524265	0.0450269	0.244287	1.05383	0.964808	1.15106	2603	36
Blood zinc	Diet and lifestyle	ASXL1	23720494	2	0.0459248	0.159643	0.883747	62.5761	0.0345761	0.11174	0.756992	1.03518	0.831575	1.28864	2603	0
Blood zinc	Diet and lifestyle	DNMT3A	23720494	2	0.0459248	0.756621	1	62.5761	0.0531608	0.0401465	0.185447	1.0546	0.974797	1.14093	2603	0
Blood zinc	Diet and lifestyle	JAK2	23720494	2	0.0459248	0.0598354	0.16138	62.5761	-0.116529	0.445288	0.793557	0.890004	0.371839	2.13024	2603	33
Blood zinc	Diet and lifestyle	mCAaut	23720494	2	0.0459248	0.587784	1	62.5761	0.0326291	0.0487221	0.50305	1.03317	0.939069	1.13669	2603	0
Blood zinc	Diet and lifestyle	mLOX	23720494	2	0.0459248	0.569526	1	62.5761	-0.0192177	0.10605	0.856199	0.980966	0.796861	1.20761	2603	77
Blood zinc	Diet and lifestyle	mLOY	23720494	2	0.0459248	0.942837	1	62.5761	0.0384991	0.0320055	0.229019	1.03925	0.97606	1.10653	2603	0
Blood zinc	Diet and lifestyle	TET2	23720494	2	0.0459248	0.265629	0.992406	62.5761	0.0485224	0.0799185	0.543753	1.04972	0.897522	1.22772	2603	0
Blood zinc	Diet and lifestyle	TP53	23720494	2	0.0459248	0.0708915	0.288383	62.5761	-0.201101	0.25017	0.42148	0.81783	0.500857	1.3354	2603	0
Body fat percentage	Obesity	All CHIP	30305743	379	0.0500483	0.873334	1	61.0501	0.0487158	0.0500612	0.330492	1.04992	0.951796	1.15816	454633	19
Body fat percentage	Obesity	ASXL1	30305743	378	0.0499718	0.169581	0.908234	61.108	0.366407	0.144752	0.0113649	1.44254	1.08621	1.91577	454633	6
Body fat percentage	Obesity	DNMT3A	30305743	378	0.0499718	0.79103	1	61.108	0.0306251	0.0590308	0.603901	1.0311	0.918443	1.15757	454633	27
Body fat percentage	Obesity	JAK2	30305743	378	0.0499718	0.0607074	0.171475	61.108	-0.800949	0.46919	0.0878053	0.448903	0.178966	1.12599	454633	5
Body fat percentage	Obesity	mCAaut	30305743	378	0.0499718	0.623974	1	61.108	-0.101888	0.0641172	0.112041	0.903131	0.796477	1.02407	454633	9
Body fat percentage	Obesity	mLOX	30305743	378	0.0499718	0.605357	1	61.108	0.192345	0.0643856	0.00281374	1.21209	1.06839	1.37512	454633	3
Body fat percentage	Obesity	mLOY	30305743	377	0.0499718	0.958335	1	61.108	-0.040662	0.0563896	0.470854	0.960154	0.859688	1.07236	454633	49
Body fat percentage	Obesity	PPM1D	30305743	96	0.0130125	0.0597526	0.160366	61.1492	0.26936	0.509766	0.597222	1.30913	0.482014	3.55552	454633	12
Body fat percentage	Obesity	TET2	30305743	378	0.0499718	0.284697	0.995566	61.108	0.01964	0.101969	0.847267	1.01983	0.835086	1.24545	454633	2
Body fat percentage	Obesity	TP53	30305743	378	0.0499718	0.0727543	0.309258	61.108	0.238448	0.314089	0.447748	1.26928	0.685803	2.34917	454633	0
Body mass index	Obesity	All CHIP	30124842	490	0.0500112	0.873095	1	82.7981	0.0626321	0.0363645	0.0850073	1.06464	0.991395	1.14329	794766	20
Body mass index	Obesity	ASXL1	30124842	490	0.0499009	0.169407	0.907849	82.7698	0.323662	0.105716	0.00220135	1.38218	1.12351	1.7004	794766	9
Body mass index	Obesity	DNMT3A	30124842	490	0.0499009	0.790465	1	82.7698	0.0573648	0.0422069	0.174105	1.05904	0.974958	1.15038	794766	26
Body mass index	Obesity	JAK2	30124842	490	0.0499009	0.0606921	0.171298	82.7698	-0.776845	0.337322	0.0212802	0.459854	0.237403	0.890748	794766	5
Body mass index	Obesity	mCAaut	30124842	490	0.0499009	0.623361	1	82.7698	-0.0078246	0.0444972	0.860416	0.992206	0.909337	1.08263	794766	2
Body mass index	Obesity	mLOX	30124842	490	0.0499009	0.604749	1	82.7698	0.151395	0.0466355	0.00116899	1.16346	1.06182	1.27481	794766	4
Body mass index	Obesity	mLOY	30124842	488	0.0499009	0.958101	1	82.7698	-0.049609	0.0394612	0.208696	0.951601	0.880775	1.02812	794766	46
Body mass index	Obesity	PPM1D	30124842	110	0.012256	0.0591826	0.153778	75.2947	-0.197239	0.361993	0.585844	0.820995	0.403836	1.66907	691892	1
Body mass index	Obesity	TET2	30124842	490	0.0499009	0.284364	0.995524	82.7698	-0.0339703	0.0742269	0.647201	0.9666	0.835726	1.11797	794766	5
Body mass index	Obesity	TP53	30124842	490	0.0499009	0.0727217	0.308894	82.7698	0.246606	0.226035	0.27527	1.27967	0.821665	1.99299	794766	0
Circulating adiponectin	Obesity	All CHIP	22479202	10	0.0177906	0.456131	0.999978	65.1173	0.168547	0.12632	0.18211	1.18358	0.924003	1.51609	35962	37
Circulating adiponectin	Obesity	ASXL1	22479202	10	0.0177906	0.0915091	0.501251	65.1173	-0.178722	0.337622	0.596559	0.836338	0.431511	1.62096	35962	15
Circulating adiponectin	Obesity	DNMT3A	22479202	10	0.0177906	0.37949	0.999719	65.1173	0.197765	0.126126	0.116882	1.21868	0.951761	1.56044	35962	21
Circulating adiponectin	Obesity	JAK2	22479202	10	0.0177906	0.0537968	0.092161	65.1173	-0.729458	1.10277	0.508305	0.48217	0.0555271	4.18693	35962	14
Circulating adiponectin	Obesity	mCAaut	22479202	10	0.0177906	0.274032	0.99373	65.1173	-0.148289	0.141457	0.294502	0.862182	0.653414	1.13765	35962	7
Circulating adiponectin	Obesity	mLOX	22479202	10	0.0177906	0.264495	0.991477	65.1173	0.203521	0.222948	0.361314	1.22571	0.791792	1.89743	35962	60
Circulating adiponectin	Obesity	mLOY	22479202	10	0.0177906	0.595905	1	65.1173	0.134671	0.0995554	0.176144	1.14416	0.941334	1.39069	35962	19
Circulating adiponectin	Obesity	PPM1D	22479202	2	0.00225702	0.0516836	0.0684972	40.6719	-0.0992982	1.58477	0.950039	0.905473	0.0405404	20.2238	35962	0
Circulating adiponectin	Obesity	TET2	22479202	10	0.0177906	0.131733	0.779655	65.1173	0.228947	0.223886	0.306495	1.25728	0.81069	1.94987	35962	0
Circulating adiponectin	Obesity	TP53	22479202	10	0.0177906	0.0580363	0.140577	65.1173	0.682407	0.696616	0.327282	1.97863	0.50512	7.75063	35962	0
Circulating C-reactive protein	Inflammatory factors	All CHIP	Neale Lab*	180	0.0947624	0.989522	1	192.199	-0.0298552	0.0268831	0.266759	0.970586	0.920769	1.0231	343524	20
Circulating C-reactive protein	Inflammatory factors	ASXL1	Neale Lab*	179	0.0943141	0.278393	0.994763	195.377	-0.0628846	0.0830164	0.448753	0.939052	0.79804	1.10498	343524	19
Circulating C-reactive protein	Inflammatory factors	DNMT3A	Neale Lab*	179	0.0943141	0.967513	1	195.377	-0.0167989	0.0285523	0.556294	0.983341	0.929823	1.03994	343524	11
Circulating C-reactive protein	Inflammatory factors	JAK2	Neale Lab*	179	0.0943141	0.0703142	0.281919	195.377	0.341447	0.243583	0.160984	1.40698	0.872864	2.26794	343524	0
Circulating C-reactive protein	Inflammatory factors	mCAaut	Neale Lab*	179	0.0943141	0.878323	1	195.377	-0.0476519	0.0328147	0.14646	0.953466	0.894072	1.0168	343524	1
Circulating C-reactive protein	Inflammatory factors	mLOX	Neale Lab*	179	0.0943141	0.864276	1	195.377	0.0128896	0.0399529	0.746982	1.01297	0.936676	1.09549	343524	29
Circulating C-reactive protein	Inflammatory factors	mLOY	Neale Lab*	179	0.0943141	0.99907	1	195.377	-0.0364072	0.0306679	0.235171	0.964248	0.907995	1.02398	343524	51
Circulating C-reactive protein	Inflammatory factors	PPM1D	Neale Lab*	49	0.0371597	0.0781221	0.367843	265.119	0.612684	0.208369	0.00327813	1.84538	1.22664	2.77621	343524	0
Circulating C-reactive protein	Inflammatory factors	TET2	Neale Lab*	179	0.0943141	0.479874	0.999992	195.377	0.00090839	0.0553496	0.986906	1.00091	0.898008	1.1156	343524	6
Circulating C-reactive protein	Inflammatory factors	TP53	Neale Lab*	179	0.0943141	0.0933663	0.518915	195.377	0.166097	0.167574	0.321596	1.18069	0.850145	1.63975	343524	0
Circulating Fetuin A	Lipids and lipid transport	All CHIP	28379451	1	0.143326	0.999499	1	1331.92	0.0325375	0.16357	0.842325	1.03307	0.749716	1.42352	7963	--
Circulating Fetuin A	Lipids and lipid transport	ASXL1	28379451	1	0.143326	0.393788	0.999848	1331.92	0.662392	0.507772	0.192061	1.93943	0.716884	5.24684	7963	--
Circulating Fetuin A	Lipids and lipid transport	DNMT3A	28379451	1	0.143326	0.996844	1	1331.92	0.171029	0.183257	0.350677	1.18653	0.828487	1.69929	7963	--
Circulating Fetuin A	Lipids and lipid transport	JAK2	28379451	1	0.143326	0.0810371	0.398782	1331.92	-1.23705	1.65674	0.455259	0.29024	0.0112853	7.46452	7963	--
Circulating Fetuin A	Lipids and lipid transport	mCAaut	28379451	1	0.143326	0.970911	1	1331.92	-0.110936	0.221693	0.61679	0.894996	0.579579	1.38207	7963	--
Circulating Fetuin A	Lipids and lipid transport	mLOX	28379451	1	0.143326	0.964997	1	1331.92	-0.273229	0.229819	0.234483	0.760918	0.484967	1.19389	7963	--
Circulating Fetuin A	Lipids and lipid transport	mLOY	28379451	1	0.143326	0.999991	1	1331.92	-0.093881	0.144907	0.517069	0.910391	0.6853	1.20942	7963	--
Circulating Fetuin A	Lipids and lipid transport	TET2	28379451	1	0.143326	0.65314	1	1331.92	-0.137054	0.36543	0.707625	0.871924	0.426009	1.78459	7963	--
Circulating Fetuin A	Lipids and lipid transport	TP53	28379451	1	0.143326	0.116511	0.696565	1331.92	-1.98893	1.13369	0.0793654	0.136842	0.014832	1.26252	7963	--
Coffee consumption	Diet and lifestyle	All CHIP	30305743	38	0.00669871	0.205668	0.959672	74.1516	-0.227122	0.126815	0.0732985	0.796823	0.621462	1.02167	428860	11
Coffee consumption	Diet and lifestyle	ASXL1	30305743	38	0.00669871	0.0654307	0.225772	74.1516	0.390418	0.373183	0.295477	1.4776	0.711043	3.07055	428860	0
Coffee consumption	Diet and lifestyle	DNMT3A	30305743	38	0.00669871	0.173594	0.912987	74.1516	-0.21031	0.134309	0.11738	0.810333	0.622784	1.05436	428860	0
Coffee consumption	Diet and lifestyle	JAK2	30305743	38	0.00669871	0.0514276	0.0656705	74.1516	-0.917421	1.21526	0.450298	0.399548	0.036908	4.32531	428860	0
Coffee consumption	Diet and lifestyle	mCAaut	30305743	38	0.00669871	0.132543	0.780731	74.1516	-0.0645421	0.162802	0.691777	0.937497	0.68138	1.28988	428860	0
Coffee consumption	Diet and lifestyle	mLOX	30305743	38	0.00669871	0.128958	0.76011	74.1516	0.23211	0.173685	0.181423	1.26126	0.897347	1.77275	428860	6
Coffee consumption	Diet and lifestyle	mLOY	30305743	38	0.00669871	0.271942	0.990301	74.1516	0.0464646	0.178146	0.79423	1.04756	0.738819	1.48532	428860	64
Coffee consumption	Diet and lifestyle	PPM1D	30305743	6	0.00061803	0.0504607	0.055027	44.2012	-2.28837	2.13125	0.282948	0.101432	0.00155602	6.61201	428860	0
Coffee consumption	Diet and lifestyle	TET2	30305743	38	0.00669871	0.0801528	0.388279	74.1516	-0.501729	0.267954	0.0611453	0.605483	0.358109	1.02374	428860	0
Coffee consumption	Diet and lifestyle	TP53	30305743	38	0.00669871	0.053017	0.083377	74.1516	-0.0730753	0.872139	0.933225	0.929531	0.168222	5.13622	428860	9
Fasting glucose	Obesity	All CHIP	34059833	63	0.0445995	0.833618	1	144.035	0.116885	0.0743931	0.116142	1.12399	0.971489	1.30043	200622	22
Fasting glucose	Obesity	ASXL1	34059833	63	0.0445995	0.156393	0.874534	144.035	0.321686	0.228634	0.15943	1.37945	0.88123	2.15935	200622	20
Fasting glucose	Obesity	DNMT3A	34059833	63	0.0445995	0.744371	1	144.035	0.0793342	0.0779565	0.308834	1.08257	0.929173	1.26128	200622	11
Fasting glucose	Obesity	JAK2	34059833	63	0.0445995	0.0595501	0.158079	144.035	0.132606	0.791704	0.866981	1.1418	0.241923	5.38893	200622	29
Fasting glucose	Obesity	mCAaut	34059833	63	0.0445995	0.575402	1	144.035	0.176717	0.108372	0.102964	1.19329	0.964937	1.47569	200622	32
Fasting glucose	Obesity	mLOX	34059833	63	0.0445995	0.557306	1	144.035	0.135384	0.0921709	0.141876	1.14498	0.955739	1.37168	200622	0
Fasting glucose	Obesity	mLOY	34059833	63	0.0445995	0.936694	1	144.035	0.105493	0.10755	0.326654	1.11126	0.90005	1.37203	200622	71
Fasting glucose	Obesity	PPM1D	34059833	13	0.0124541	0.0593318	0.155502	194.608	1.34495	0.67273	0.0455825	3.83798	1.02675	14.3464	200622	0
Fasting glucose	Obesity	TET2	34059833	63	0.0445995	0.259359	0.990963	144.035	-0.0507619	0.146497	0.728963	0.950505	0.71327	1.26665	200622	0
Fasting glucose	Obesity	TP53	34059833	63	0.0445995	0.0702821	0.281506	144.035	-0.413446	0.45664	0.365248	0.661367	0.270236	1.61861	200622	0
Fasting proinsulin	Obesity	All CHIP	21873549	8	0.0613346	0.929802	1	87.3301	-0.0548575	0.0514676	0.286486	0.94662	0.855787	1.04709	10701	0
Fasting proinsulin	Obesity	ASXL1	21873549	8	0.0613346	0.197553	0.953992	87.3301	-0.147529	0.190027	0.437538	0.862837	0.594531	1.25223	10701	29
Fasting proinsulin	Obesity	DNMT3A	21873549	8	0.0613346	0.866243	1	87.3301	-0.149379	0.0573861	0.00923984	0.861243	0.769622	0.96377	10701	0
Fasting proinsulin	Obesity	JAK2	21873549	8	0.0613346	0.0631601	0.199882	87.3301	0.296931	0.522203	0.56962	1.34572	0.483556	3.7451	10701	0
Fasting proinsulin	Obesity	mCAaut	21873549	8	0.0613346	0.712745	1	87.3301	-0.0176195	0.0872712	0.839999	0.982535	0.828059	1.16583	10701	36
Fasting proinsulin	Obesity	mLOX	21873549	8	0.0613346	0.694087	1	87.3301	-0.122062	0.0809554	0.131613	0.885093	0.755229	1.03729	10701	20
Fasting proinsulin	Obesity	mLOY	21873549	8	0.0613346	0.983411	1	87.3301	-0.0056161	0.0597035	0.925057	0.9944	0.884586	1.11785	10701	42
Fasting proinsulin	Obesity	TET2	21873549	8	0.0613346	0.337399	0.999067	87.3301	0.0700554	0.114813	0.541749	1.07257	0.856434	1.34325	10701	0
Fasting proinsulin	Obesity	TP53	21873549	8	0.0613346	0.078002	0.36664	87.3301	0.0268983	0.358436	0.94018	1.02726	0.508832	2.07391	10701	0
HbA-1c	Obesity	All CHIP	Neale Lab*	273	0.121765	0.998005	1	166.132	-0.0153999	0.0272543	0.572044	0.984718	0.933496	1.03875	344182	33
HbA-1c	Obesity	ASXL1	Neale Lab*	272	0.118771	0.336973	0.999071	163.204	0.0509821	0.0704144	0.469048	1.0523	0.916649	1.20803	344182	1
HbA-1c	Obesity	DNMT3A	Neale Lab*	271	0.118771	0.989567	1	163.204	0.00093758	0.0321448	0.976731	1.00094	0.939821	1.06603	344182	38
HbA-1c	Obesity	JAK2	Neale Lab*	272	0.118771	0.0756519	0.341286	163.204	-0.405314	0.231116	0.0794772	0.666767	0.423882	1.04883	344182	2
HbA-1c	Obesity	mCAaut	Neale Lab*	272	0.118771	0.939271	1	163.204	0.051309	0.0313649	0.101866	1.05265	0.989885	1.11939	344182	5
HbA-1c	Obesity	mLOX	Neale Lab*	272	0.118771	0.929706	1	163.204	0.0132309	0.0370485	0.720999	1.01332	0.942345	1.08964	344182	27
HbA-1c	Obesity	mLOY	Neale Lab*	272	0.118771	0.999905	1	163.204	0.0606001	0.0349723	0.0831306	1.06247	0.992086	1.13786	344182	67
HbA-1c	Obesity	PPM1D	Neale Lab*	55	0.021706	0.0663274	0.236344	131.643	0.388412	0.292869	0.184763	1.47464	0.830596	2.61807	344182	5
HbA-1c	Obesity	TET2	Neale Lab*	272	0.118771	0.572504	1	163.204	-0.090138	0.0520802	0.0834955	0.913805	0.825129	1.01201	344182	7
HbA-1c	Obesity	TP53	Neale Lab*	272	0.118771	0.104874	0.615104	163.204	-0.234861	0.158193	0.137637	0.790681	0.579888	1.0781	344182	1
HDL cholesterol	Lipids and lipid transport	All CHIP	Neale Lab*	243	0.131465	0.998922	1	191.413	0.00379223	0.0255583	0.882046	1.0038	0.954754	1.05536	315133	23
HDL cholesterol	Lipids and lipid transport	ASXL1	Neale Lab*	243	0.130974	0.365497	0.999619	192.136	-3.95e-05	0.0749179	0.99958	0.999961	0.863399	1.15812	315133	13
HDL cholesterol	Lipids and lipid transport	DNMT3A	Neale Lab*	242	0.130974	0.994206	1	192.136	0.0299107	0.0310945	0.336086	1.03036	0.969442	1.09511	315133	34
HDL cholesterol	Lipids and lipid transport	JAK2	Neale Lab*	243	0.130974	0.0783251	0.370162	192.136	-0.0892779	0.238067	0.707652	0.914591	0.573562	1.45839	315133	8
HDL cholesterol	Lipids and lipid transport	mCAaut	Neale Lab*	243	0.130974	0.957694	1	192.136	-0.0273862	0.0309148	0.375693	0.972985	0.91578	1.03376	315133	3
HDL cholesterol	Lipids and lipid transport	mLOX	Neale Lab*	243	0.130974	0.950085	1	192.136	0.0494519	0.0327133	0.130616	1.0507	0.985441	1.12027	315133	7
HDL cholesterol	Lipids and lipid transport	mLOY	Neale Lab*	243	0.130974	0.99997	1	192.136	0.111875	0.0321874	0.00050948	1.11837	1.05	1.1912	315133	61
HDL cholesterol	Lipids and lipid transport	PPM1D	Neale Lab*	46	0.0126999	0.059517	0.157642	88.1094	0.434983	1.25878	0.729675	1.54494	0.131042	18.2142	315133	37
HDL cholesterol	Lipids and lipid transport	TET2	Neale Lab*	242	0.130974	0.614137	1	192.136	0.0209775	0.0503094	0.6767	1.0212	0.925308	1.12703	315133	0
HDL cholesterol	Lipids and lipid transport	TP53	Neale Lab*	243	0.130974	0.110648	0.657455	192.136	-0.168971	0.156878	0.281441	0.844533	0.620983	1.14856	315133	0
LDL cholesterol	Lipids and lipid transport	All CHIP	27005778	24	0.108238	0.995369	1	104.543	-0.0134652	0.0236603	0.569283	0.986625	0.941916	1.03346	21559	22
LDL cholesterol	Lipids and lipid transport	ASXL1	27005778	22	0.100948	0.294442	0.996696	105.131	0.03359	0.0764923	0.660568	1.03416	0.890177	1.20143	21559	26
LDL cholesterol	Lipids and lipid transport	DNMT3A	27005778	22	0.100948	0.975979	1	105.131	0.0139766	0.0279519	0.617059	1.01407	0.960012	1.07118	21559	28
LDL cholesterol	Lipids and lipid transport	JAK2	27005778	22	0.100948	0.0717594	0.298191	105.131	-0.081085	0.215756	0.707053	0.922115	0.604129	1.40748	21559	2
LDL cholesterol	Lipids and lipid transport	mCAaut	27005778	22	0.100948	0.898799	1	105.131	-0.0096242	0.034858	0.782474	0.990422	0.925014	1.06045	21559	32
LDL cholesterol	Lipids and lipid transport	mLOX	27005778	22	0.100948	0.885997	1	105.131	-0.047361	0.029474	0.108082	0.953743	0.900207	1.01046	21559	0
LDL cholesterol	Lipids and lipid transport	mLOY	27005778	23	0.103957	0.999617	1	104.097	-0.0225261	0.0276887	0.415904	0.977726	0.926079	1.03225	21559	55
LDL cholesterol	Lipids and lipid transport	PPM1D	27005778	9	0.0397141	0.0800839	0.388647	99.0075	-0.244289	0.270416	0.366322	0.783261	0.461024	1.33073	21556	38
LDL cholesterol	Lipids and lipid transport	TET2	27005778	22	0.100948	0.506186	0.999997	105.131	-0.0517534	0.0561521	0.356704	0.949563	0.850602	1.06004	21559	28
LDL cholesterol	Lipids and lipid transport	TP53	27005778	22	0.100948	0.0964789	0.546492	105.131	0.0869909	0.14769	0.555854	1.09089	0.816702	1.45712	21559	0
Lifetime smoking	Diet and lifestyle	All CHIP	31689377	120	0.0260041	0.608818	1	45.1849	0.109009	0.106066	0.304069	1.11517	0.905851	1.37286	213372	7
Lifetime smoking	Diet and lifestyle	ASXL1	31689377	120	0.0260041	0.111163	0.660311	45.1849	1.52024	0.342622	9.12e-06	4.57332	2.33661	8.95112	213372	15
Lifetime smoking	Diet and lifestyle	DNMT3A	31689377	120	0.0260041	0.515276	0.999998	45.1849	0.143411	0.121551	0.238063	1.1542	0.909529	1.4647	213372	11
Lifetime smoking	Diet and lifestyle	JAK2	31689377	120	0.0260041	0.0555554	0.112128	45.1849	-0.489432	1.03667	0.636841	0.612975	0.0803551	4.67597	213372	0
Lifetime smoking	Diet and lifestyle	mCAaut	31689377	120	0.0260041	0.375318	0.999696	45.1849	0.122111	0.138806	0.379008	1.12988	0.860753	1.48315	213372	0
Lifetime smoking	Diet and lifestyle	mLOX	31689377	120	0.0260041	0.361825	0.999502	45.1849	0.369163	0.150728	0.0143171	1.44652	1.07652	1.94369	213372	9
Lifetime smoking	Diet and lifestyle	mLOY	31689377	120	0.0260041	0.758999	1	45.1849	0.532155	0.111258	1.73e-06	1.7026	1.36901	2.11747	213372	33
Lifetime smoking	Diet and lifestyle	PPM1D	31689377	30	0.00705351	0.0552728	0.108876	43.2988	0.561805	1.15061	0.625361	1.75384	0.183895	16.7266	213372	5
Lifetime smoking	Diet and lifestyle	TET2	31689377	120	0.0260041	0.170713	0.91017	45.1849	-0.229767	0.228526	0.314691	0.794719	0.507795	1.24377	213372	0
Lifetime smoking	Diet and lifestyle	TP53	31689377	120	0.0260041	0.0617714	0.18377	45.1849	0.630344	0.715284	0.378183	1.87826	0.462267	7.63162	213372	1
Monounsaturated fatty acids	Fatty acid profile and metabolism	All CHIP	27005778	7	0.0288127	0.653169	1	57.3092	-0.0467474	0.0571794	0.413611	0.954328	0.853151	1.06751	13530	46
Monounsaturated fatty acids	Fatty acid profile and metabolism	ASXL1	27005778	7	0.0288127	0.117937	0.704774	57.3092	-0.086075	0.140049	0.538813	0.917525	0.697279	1.20734	13530	12
Monounsaturated fatty acids	Fatty acid profile and metabolism	DNMT3A	27005778	7	0.0288127	0.557016	1	57.3092	-0.034123	0.0512222	0.505299	0.966453	0.874137	1.06852	13530	16
Monounsaturated fatty acids	Fatty acid profile and metabolism	JAK2	27005778	7	0.0288127	0.0561576	0.119011	57.3092	0.00090253	0.533513	0.99865	1.0009	0.351768	2.84792	13530	36
Monounsaturated fatty acids	Fatty acid profile and metabolism	mCAaut	27005778	7	0.0288127	0.408448	0.999897	57.3092	-0.004647	0.0571747	0.935222	0.995364	0.889844	1.1134	13530	0
Monounsaturated fatty acids	Fatty acid profile and metabolism	mLOX	27005778	7	0.0288127	0.394167	0.999822	57.3092	-0.0909831	0.0954956	0.340719	0.913033	0.75718	1.10097	13530	62
Monounsaturated fatty acids	Fatty acid profile and metabolism	mLOY	27005778	7	0.0288127	0.800445	1	57.3092	-0.104937	0.0929325	0.258827	0.900382	0.750449	1.08027	13530	84
Monounsaturated fatty acids	Fatty acid profile and metabolism	PPM1D	27005778	2	0.00879604	0.0565804	0.123818	60.0421	0.204411	0.438532	0.641126	1.2268	0.519383	2.89775	13535	17
Monounsaturated fatty acids	Fatty acid profile and metabolism	TET2	27005778	7	0.0288127	0.184115	0.935182	57.3092	-0.173919	0.0937885	0.0636857	0.840365	0.699252	1.00996	13530	0
Monounsaturated fatty acids	Fatty acid profile and metabolism	TP53	27005778	7	0.0288127	0.0630521	0.198598	57.3092	-0.266211	0.307712	0.386967	0.766277	0.419233	1.40061	13530	9
Omega 6 polyunsaturated fatty acids	Fatty acid profile and metabolism	All CHIP	27005778	12	0.0505199	0.876339	1	59.8058	-0.0504895	0.0432837	0.243421	0.950764	0.873432	1.03494	13501	47
Omega 6 polyunsaturated fatty acids	Fatty acid profile and metabolism	ASXL1	27005778	12	0.0505199	0.170929	0.911163	59.8058	-0.127417	0.107705	0.236802	0.880366	0.712825	1.08729	13501	18
Omega 6 polyunsaturated fatty acids	Fatty acid profile and metabolism	DNMT3A	27005778	12	0.0505199	0.795357	1	59.8058	0.00881272	0.0543271	0.871136	1.00885	0.90695	1.1222	13501	58
Omega 6 polyunsaturated fatty acids	Fatty acid profile and metabolism	JAK2	27005778	12	0.0505199	0.0608256	0.172843	59.8058	-0.524863	0.319528	0.100461	0.591637	0.316277	1.10673	13501	0
Omega 6 polyunsaturated fatty acids	Fatty acid profile and metabolism	mCAaut	27005778	12	0.0505199	0.628688	1	59.8058	-0.0127303	0.0573013	0.824186	0.98735	0.882461	1.10471	13501	44
Omega 6 polyunsaturated fatty acids	Fatty acid profile and metabolism	mLOX	27005778	12	0.0505199	0.610038	1	59.8058	-0.0624417	0.0601697	0.299382	0.939468	0.834958	1.05706	13501	46
Omega 6 polyunsaturated fatty acids	Fatty acid profile and metabolism	mLOY	27005778	12	0.0505199	0.960102	1	59.8058	-0.0302526	0.0473334	0.522733	0.9702	0.884241	1.06452	13501	65
Omega 6 polyunsaturated fatty acids	Fatty acid profile and metabolism	PPM1D	27005778	4	0.0122188	0.0591546	0.153455	41.7395	0.0610406	0.374596	0.870557	1.06294	0.510091	2.21499	13502	0
Omega 6 polyunsaturated fatty acids	Fatty acid profile and metabolism	TET2	27005778	12	0.0505199	0.28727	0.995881	59.8058	-0.0548322	0.0753803	0.466976	0.946644	0.816623	1.09737	13501	12
Omega 6 polyunsaturated fatty acids	Fatty acid profile and metabolism	TP53	27005778	12	0.0505199	0.0730069	0.312069	59.8058	0.052394	0.219797	0.81159	1.05379	0.684951	1.62125	13501	0
Plasma IGF-1	Developmental and growth factors	All CHIP	29875488	322	0.0962611	0.99042	1	110.088	0.0378997	0.0291702	0.193854	1.03863	0.980911	1.09974	342439	29
Plasma IGF-1	Developmental and growth factors	ASXL1	29875488	318	0.0950346	0.280141	0.995017	110.544	-0.019486	0.0801498	0.807912	0.980703	0.838132	1.14753	342439	8
Plasma IGF-1	Developmental and growth factors	DNMT3A	29875488	318	0.0950346	0.968553	1	110.544	0.0333461	0.0341948	0.32947	1.03391	0.966885	1.10558	342439	34
Plasma IGF-1	Developmental and growth factors	JAK2	29875488	318	0.0950346	0.070471	0.283692	110.544	0.245012	0.251768	0.330471	1.27764	0.780007	2.09274	342439	1
Plasma IGF-1	Developmental and growth factors	mCAaut	29875488	318	0.0950346	0.880714	1	110.544	0.0698995	0.0336112	0.0375577	1.0724	1.00403	1.14543	342439	0
Plasma IGF-1	Developmental and growth factors	mLOX	29875488	317	0.094926	0.866424	1	110.746	0.02889	0.0378957	0.445848	1.02931	0.955629	1.10868	342439	16
Plasma IGF-1	Developmental and growth factors	mLOY	29875488	316	0.0950346	0.999129	1	110.544	0.0389238	0.033121	0.239916	1.03969	0.974341	1.10942	342439	55
Plasma IGF-1	Developmental and growth factors	PPM1D	29875488	68	0.0179482	0.0634798	0.203505	92.018	-0.173625	0.335805	0.605128	0.840612	0.435264	1.62345	342439	16
Plasma IGF-1	Developmental and growth factors	TET2	29875488	318	0.0950346	0.482773	0.999993	110.544	-0.0136056	0.0581882	0.815124	0.986486	0.880157	1.10566	342439	10
Plasma IGF-1	Developmental and growth factors	TP53	29875488	318	0.0950346	0.093704	0.521962	110.544	-0.0104401	0.172355	0.951699	0.989614	0.705919	1.38732	342439	0
Plasma interleukin 6 receptor subunit α	Inflammatory factors	All CHIP	28369058	2	0.313568	1	1	774.519	-0.0060886	0.0124824	0.625709	0.99393	0.969908	1.01855	3394	0
Plasma interleukin 6 receptor subunit α	Inflammatory factors	ASXL1	28369058	2	0.313568	0.705402	1	774.519	-0.0422174	0.038798	0.276536	0.958661	0.888464	1.03441	3394	0
Plasma interleukin 6 receptor subunit α	Inflammatory factors	DNMT3A	28369058	2	0.313568	1	1	774.519	-0.0062985	0.0139647	0.651968	0.993721	0.966891	1.0213	3394	0
Plasma interleukin 6 receptor subunit α	Inflammatory factors	JAK2	28369058	2	0.313568	0.118979	0.711986	774.519	-0.0249189	0.156802	0.873732	0.975389	0.717308	1.32633	3394	34
Plasma interleukin 6 receptor subunit α	Inflammatory factors	mCAaut	28369058	2	0.313568	0.999908	1	774.519	-0.0018888	0.0169787	0.91142	0.998113	0.965444	1.03189	3394	0
Plasma interleukin 6 receptor subunit α	Inflammatory factors	mLOX	28369058	2	0.313568	0.999852	1	774.519	-0.0264213	0.0175216	0.131573	0.973925	0.941046	1.00795	3394	0
Plasma interleukin 6 receptor subunit α	Inflammatory factors	mLOY	28369058	2	0.313568	1	1	774.519	-0.0206713	0.0110828	0.0621579	0.979541	0.958492	1.00105	3394	0
Plasma interleukin 6 receptor subunit α	Inflammatory factors	PPM1D	28369058	2	0.313568	0.297808	0.997035	774.519	-0.081231	0.0678125	0.230965	0.921981	0.807233	1.05304	3394	0
Plasma interleukin 6 receptor subunit α	Inflammatory factors	TET2	28369058	2	0.313568	0.935936	1	774.519	-0.0336887	0.0278475	0.226374	0.966872	0.915514	1.02111	3394	0
Plasma interleukin 6 receptor subunit α	Inflammatory factors	TP53	28369058	2	0.313568	0.198563	0.955445	774.519	-0.0226936	0.0871298	0.794511	0.977562	0.824096	1.15961	3394	0
Plasma oestradiol	Sex hormones and reproduction	All CHIP	Neale Lab*	2	0.00134132	0.0800341	0.381767	36.5968	1.3e-05	0.00050025	0.979274	1.00001	0.999033	1.00099	54498	0
Plasma oestradiol	Sex hormones and reproduction	ASXL1	Neale Lab*	1	0.00069056	0.0515782	0.0673041	37.659	1.06092	1.04394	0.309504	2.88902	0.373363	22.3548	54498	--
Plasma oestradiol	Sex hormones and reproduction	DNMT3A	Neale Lab*	1	0.00064266	0.0613788	0.177115	35.0451	0.00074938	0.0007842	0.339274	1.00075	0.999213	1.00229	54498	--
Plasma oestradiol	Sex hormones and reproduction	JAK2	Neale Lab*	1	0.00064266	0.0501368	0.0514912	35.0451	-0.0040268	0.0070926	0.570207	0.995981	0.982231	1.00992	54498	--
Plasma oestradiol	Sex hormones and reproduction	mCAaut	Neale Lab*	1	0.00064266	0.0576653	0.135367	35.0451	-0.0005065	0.00094948	0.593733	0.999494	0.997635	1.00136	54498	--
Plasma oestradiol	Sex hormones and reproduction	mLOX	Neale Lab*	1	0.00069056	0.0578888	0.137274	37.659	0.808824	0.469678	0.0850548	2.24527	0.894272	5.63723	54498	--
Plasma oestradiol	Sex hormones and reproduction	mLOY	Neale Lab*	1	0.00069056	0.07184	0.281355	37.659	0.482988	0.298594	0.105762	1.62091	0.902798	2.91023	54498	--
Plasma oestradiol	Sex hormones and reproduction	TET2	Neale Lab*	1	0.00064266	0.0528505	0.0813929	35.0451	-0.0011674	0.00156449	0.455562	0.998833	0.995775	1.0019	54498	--
Plasma oestradiol	Sex hormones and reproduction	TP53	Neale Lab*	1	0.00064266	0.050289	0.053151	35.0451	-0.0020432	0.00488008	0.675443	0.997959	0.988459	1.00755	54498	--
Plasma progesterone	Sex hormones and reproduction	All CHIP	26014426	3	0.0527229	0.889544	1	53.969	-0.070915	0.0510792	0.165036	0.931541	0.842796	1.02963	2913	19
Plasma progesterone	Sex hormones and reproduction	ASXL1	26014426	3	0.0527229	0.176346	0.922095	53.969	-0.358312	0.143142	0.012308	0.698855	0.527889	0.925193	2913	0
Plasma progesterone	Sex hormones and reproduction	DNMT3A	26014426	3	0.0527229	0.811983	1	53.969	0.00503536	0.0515499	0.922187	1.00505	0.908462	1.1119	2913	0
Plasma progesterone	Sex hormones and reproduction	JAK2	26014426	3	0.0527229	0.0613006	0.178346	53.969	-1.13208	0.463073	0.0144965	0.322361	0.130067	0.798947	2913	0
Plasma progesterone	Sex hormones and reproduction	mCAaut	26014426	3	0.0527229	0.647186	1	53.969	-0.118461	0.0732266	0.10572	0.888287	0.769523	1.02538	2913	27
Plasma progesterone	Sex hormones and reproduction	mLOX	26014426	3	0.0527229	0.628436	1	53.969	0.145462	0.0645303	0.0241859	1.15657	1.01916	1.31251	2913	0
Plasma progesterone	Sex hormones and reproduction	mLOY	26014426	3	0.0527229	0.96652	1	53.969	-0.186596	0.0403976	3.86e-06	0.829779	0.766611	0.898151	2913	0
Plasma progesterone	Sex hormones and reproduction	TET2	26014426	3	0.0527229	0.29758	0.996941	53.969	-0.120688	0.102952	0.241085	0.88631	0.724355	1.08448	2913	0
Plasma progesterone	Sex hormones and reproduction	TP53	26014426	3	0.0527229	0.0740226	0.323329	53.969	-0.0831569	0.321997	0.796211	0.920207	0.489549	1.72972	2913	0
Serum calcium	Diet and lifestyle	All CHIP	24068962	188	0.0560368	0.907024	1	95.8815	-0.0222387	0.0352712	0.528363	0.978007	0.91268	1.04801	315153	20
Serum calcium	Diet and lifestyle	ASXL1	24068962	190	0.0558635	0.184077	0.935556	96.0604	-0.0283079	0.102106	0.781595	0.972089	0.795778	1.18746	315153	8
Serum calcium	Diet and lifestyle	DNMT3A	24068962	190	0.0558635	0.833663	1	96.0604	-0.016707	0.041454	0.686929	0.983432	0.906688	1.06667	315153	28
Serum calcium	Diet and lifestyle	JAK2	24068962	190	0.0558635	0.0619784	0.186197	96.0604	0.0622268	0.339917	0.854747	1.0642	0.546615	2.0719	315153	14
Serum calcium	Diet and lifestyle	mCAaut	24068962	190	0.0558635	0.672328	1	96.0604	-0.0046934	0.0434113	0.913904	0.995318	0.914133	1.08371	315153	3
Serum calcium	Diet and lifestyle	mLOX	24068962	190	0.0558635	0.653527	1	96.0604	-0.0626341	0.0462144	0.175324	0.939287	0.857946	1.02834	315153	9
Serum calcium	Diet and lifestyle	mLOY	24068962	190	0.0558635	0.974007	1	96.0604	0.0118933	0.0461285	0.796538	1.01196	0.924485	1.10772	315153	63
Serum calcium	Diet and lifestyle	PPM1D	24068962	49	0.0202524	0.0652249	0.223655	132.929	0.697736	3.00426	0.816344	2.0092	0.00556864	724.932	315153	0
Serum calcium	Diet and lifestyle	TET2	24068962	190	0.0558635	0.312197	0.998008	96.0604	-0.0795924	0.0701956	0.256851	0.923493	0.804788	1.05971	315153	0
Serum calcium	Diet and lifestyle	TP53	24068962	190	0.0558635	0.0754722	0.339261	96.0604	-0.0727241	0.219426	0.74032	0.929857	0.604835	1.42954	315153	0
Serum IgE	Inflammatory factors	All CHIP	22075330	7	0.0280481	0.641492	1	60.2709	-0.0123082	0.0616583	0.841778	0.987767	0.875326	1.11465	14628	0
Serum IgE	Inflammatory factors	ASXL1	22075330	7	0.0280481	0.116091	0.693155	60.2709	-0.151136	0.191813	0.430736	0.859731	0.590321	1.25209	14628	0
Serum IgE	Inflammatory factors	DNMT3A	22075330	7	0.0280481	0.545904	0.999999	60.2709	-0.0540165	0.0689726	0.433534	0.947416	0.827619	1.08455	14628	0
Serum IgE	Inflammatory factors	JAK2	22075330	7	0.0280481	0.0559936	0.117135	60.2709	1.06228	0.627929	0.0906987	2.89297	0.844966	9.90484	14628	0
Serum IgE	Inflammatory factors	mCAaut	22075330	7	0.0280481	0.399518	0.999861	60.2709	0.0184284	0.0836323	0.825599	1.0186	0.864598	1.20003	14628	0
Serum IgE	Inflammatory factors	mLOX	22075330	7	0.0280481	0.385514	0.999764	60.2709	-0.262977	0.149345	0.0782618	0.76876	0.573674	1.03019	14628	66
Serum IgE	Inflammatory factors	mLOY	22075330	7	0.0280481	0.789811	1	60.2709	-0.0608996	0.0735029	0.407368	0.940918	0.814676	1.08672	14628	44
Serum IgE	Inflammatory factors	PPM1D	22075330	3	0.0152186	0.0614167	0.179625	75.332	-0.181692	0.448398	0.685329	0.833858	0.346265	2.00806	14628	0
Serum IgE	Inflammatory factors	TET2	22075330	7	0.0280481	0.180464	0.929098	60.2709	0.201328	0.137404	0.142859	1.22303	0.934276	1.60102	14628	0
Serum IgE	Inflammatory factors	TP53	22075330	7	0.0280481	0.0627033	0.194561	60.2709	-0.265009	0.534063	0.619744	0.767199	0.269342	2.1853	14628	35
Serum iron	Diet and lifestyle	All CHIP	29875488	3	0.01153	0.319119	0.998154	190.396	0.0581959	0.0835071	0.485867	1.05992	0.899894	1.24841	48972	60
Serum iron	Diet and lifestyle	ASXL1	29875488	3	0.01153	0.0767159	0.352296	190.396	0.177795	0.163914	0.278059	1.19458	0.866342	1.64718	48972	0
Serum iron	Diet and lifestyle	DNMT3A	29875488	3	0.01153	0.265034	0.991687	190.396	-0.0390277	0.0595599	0.512295	0.961724	0.85576	1.08081	48972	0
Serum iron	Diet and lifestyle	JAK2	29875488	3	0.01153	0.0524587	0.0771333	190.396	-0.0559385	0.545145	0.918271	0.945597	0.32484	2.7526	48972	0
Serum iron	Diet and lifestyle	mCAaut	29875488	3	0.01153	0.194168	0.948211	190.396	-0.0155457	0.0721328	0.829366	0.984575	0.854767	1.13409	48972	0
Serum iron	Diet and lifestyle	mLOX	29875488	3	0.01153	0.187914	0.938039	190.396	-0.0783839	0.156064	0.615489	0.924609	0.680948	1.25546	48972	77
Serum iron	Diet and lifestyle	mLOY	29875488	3	0.01153	0.426041	0.999883	190.396	0.0179727	0.10257	0.860903	1.01814	0.832715	1.24484	48972	79
Serum iron	Diet and lifestyle	TET2	29875488	3	0.01153	0.102415	0.59431	190.396	0.247591	0.139284	0.0754696	1.28094	0.974915	1.68302	48972	31
Serum iron	Diet and lifestyle	TP53	29875488	3	0.01153	0.0551997	0.10806	190.396	-0.486496	0.368317	0.186547	0.614777	0.298676	1.26542	48972	0
Serum vitamin B12	Diet and lifestyle	All CHIP	23754956	10	0.0485459	0.863324	1	232.486	0.069729	0.0328705	0.0338944	1.07222	1.00532	1.14357	45576	0
Serum vitamin B12	Diet and lifestyle	ASXL1	23754956	9	0.0474277	0.163331	0.893456	252.076	0.0101161	0.102403	0.921308	1.01017	0.826467	1.2347	45576	0
Serum vitamin B12	Diet and lifestyle	DNMT3A	23754956	9	0.0474277	0.769916	1	252.076	0.120429	0.0367936	0.00106374	1.12798	1.0495	1.21233	45576	0
Serum vitamin B12	Diet and lifestyle	JAK2	23754956	9	0.0474277	0.0601591	0.165127	252.076	-0.131352	0.335046	0.695027	0.876909	0.454734	1.69103	45576	1
Serum vitamin B12	Diet and lifestyle	mCAaut	23754956	9	0.0474277	0.601508	1	252.076	0.0620561	0.0446582	0.164657	1.06402	0.974848	1.16135	45576	0
Serum vitamin B12	Diet and lifestyle	mLOX	23754956	9	0.0474277	0.583094	1	252.076	0.00033889	0.0516785	0.994768	1.00034	0.903977	1.10697	45576	20
Serum vitamin B12	Diet and lifestyle	mLOY	23754956	9	0.0474277	0.94913	1	252.076	0.0461943	0.0292686	0.114499	1.04728	0.98889	1.10911	45576	0
Serum vitamin B12	Diet and lifestyle	TET2	23754956	9	0.0474277	0.272725	0.993774	252.076	-0.0532493	0.0734186	0.468278	0.948144	0.821068	1.09489	45576	0
Serum vitamin B12	Diet and lifestyle	TP53	23754956	9	0.0474277	0.0715829	0.296158	252.076	0.250331	0.228889	0.274096	1.28445	0.820131	2.01165	45576	0
Serum vitamin B6	Diet and lifestyle	All CHIP	19303062	1	0.00050389	0.0611724	0.174222	32.758	0.847638	0.3385	0.0122764	2.33413	1.20223	4.53171	64979	--
Serum vitamin B6	Diet and lifestyle	ASXL1	19303062	1	0.0141221	0.082819	0.416536	26.6721	0.0208874	0.0221198	0.345024	1.02111	0.977783	1.06635	1864	--
Serum vitamin B6	Diet and lifestyle	DNMT3A	19303062	1	0.00050389	0.0589093	0.149006	32.758	0.606445	0.377849	0.108495	1.8339	0.874469	3.84598	64979	--
Serum vitamin B6	Diet and lifestyle	JAK2	19303062	1	0.0141221	0.0530125	0.083333	26.6721	0.0611959	0.0724045	0.398002	1.06311	0.922455	1.22521	1864	--
Serum vitamin B6	Diet and lifestyle	mCAaut	19303062	1	0.0141221	0.227358	0.977816	26.6721	0.0132918	0.00965968	0.16882	1.01338	0.994375	1.03275	1864	--
Serum vitamin B6	Diet and lifestyle	mLOX	19303062	1	0.00050389	0.0557492	0.113169	32.758	-0.436371	0.473576	0.356821	0.646378	0.255488	1.63532	64979	--
Serum vitamin B6	Diet and lifestyle	mLOY	19303062	1	0.0141221	0.501051	0.999991	26.6721	-0.0016544	0.00629832	0.792803	0.998347	0.986098	1.01075	1864	--
Serum vitamin B6	Diet and lifestyle	PPM1D	19303062	1	0.00050389	0.0503756	0.0540964	32.758	2.17212	1.82866	0.234905	8.77686	0.243641	316.175	64979	--
Serum vitamin B6	Diet and lifestyle	TET2	19303062	1	0.0141221	0.114498	0.681978	26.6721	0.0115917	0.0159049	0.466115	1.01166	0.980609	1.04369	1864	--
Serum vitamin B6	Diet and lifestyle	TP53	19303062	1	0.0141221	0.0563731	0.121463	26.6721	-0.041174	0.0495904	0.40638	0.959662	0.870775	1.05762	1864	--
Serum vitamin E	Diet and lifestyle	All CHIP	21729881	3	0.00650755	0.201124	0.954831	10.9213	-0.185537	0.312662	0.552906	0.830658	0.450069	1.53308	5006	43
Serum vitamin E	Diet and lifestyle	ASXL1	21729881	3	0.00650755	0.0649867	0.220662	10.9213	-0.383708	0.864384	0.657108	0.681331	0.125193	3.70797	5006	28
Serum vitamin E	Diet and lifestyle	DNMT3A	21729881	3	0.00650755	0.169973	0.905185	10.9213	-0.150992	0.302053	0.617155	0.859855	0.475677	1.55431	5006	25
Serum vitamin E	Diet and lifestyle	JAK2	21729881	3	0.00650755	0.0513868	0.0652196	10.9213	-0.206989	4.17882	0.960495	0.813028	0.00022544	2932.17	5006	68
Serum vitamin E	Diet and lifestyle	mCAaut	21729881	3	0.00650755	0.130126	0.768941	10.9213	-0.135066	0.318774	0.671782	0.873658	0.46773	1.63188	5006	0
Serum vitamin E	Diet and lifestyle	mLOX	21729881	3	0.00650755	0.126646	0.748039	10.9213	0.400276	0.338403	0.236873	1.49224	0.768746	2.89663	5006	5
Serum vitamin E	Diet and lifestyle	mLOY	21729881	3	0.00650755	0.265573	0.988578	10.9213	0.0463589	0.687517	0.94624	1.04745	0.272212	4.0305	5006	91
Serum vitamin E	Diet and lifestyle	TET2	21729881	3	0.00650755	0.0792799	0.379096	10.9213	0.686145	0.579714	0.236574	1.98604	0.637568	6.18659	5006	18
Serum vitamin E	Diet and lifestyle	TP53	21729881	3	0.00650755	0.0529308	0.0824097	10.9213	-1.45636	1.63831	0.374038	0.233084	0.00939619	5.78194	5006	0
Total cholesterol	Lipids and lipid transport	All CHIP	27005778	23	0.0806086	0.975986	1	81.817	-0.0239225	0.0306477	0.435058	0.976361	0.919439	1.03681	21487	34
Total cholesterol	Lipids and lipid transport	ASXL1	27005778	21	0.0741636	0.229135	0.979718	81.8782	-0.0393044	0.0783975	0.616126	0.961458	0.824512	1.12115	21487	0
Total cholesterol	Lipids and lipid transport	DNMT3A	27005778	21	0.0741636	0.921395	1	81.8782	0.0200958	0.0371605	0.588657	1.0203	0.948628	1.09739	21487	42
Total cholesterol	Lipids and lipid transport	JAK2	27005778	21	0.0741636	0.0659369	0.231945	81.8782	-0.518381	0.255194	0.0422223	0.595484	0.361114	0.981964	21487	0
Total cholesterol	Lipids and lipid transport	mCAaut	27005778	21	0.0741636	0.791775	1	81.8782	-0.0175389	0.0439895	0.69011	0.982614	0.901443	1.07109	21487	39
Total cholesterol	Lipids and lipid transport	mLOX	27005778	21	0.0741636	0.774354	1	81.8782	-0.0625764	0.0417361	0.133787	0.939341	0.865559	1.01941	21487	29
Total cholesterol	Lipids and lipid transport	mLOY	27005778	22	0.0768737	0.995588	1	81.2465	-0.0378053	0.0375618	0.314184	0.9629	0.894557	1.03647	21487	65
Total cholesterol	Lipids and lipid transport	PPM1D	27005778	9	0.029509	0.0722664	0.303745	72.5629	-0.066621	0.311825	0.830821	0.93555	0.507734	1.72384	21488	38
Total cholesterol	Lipids and lipid transport	TET2	27005778	21	0.0741636	0.394934	0.99985	81.8782	-0.0891548	0.0699493	0.202464	0.914704	0.797514	1.04911	21487	34
Total cholesterol	Lipids and lipid transport	TP53	27005778	21	0.0741636	0.0839561	0.428682	81.8782	0.0217053	0.176437	0.902091	1.02194	0.723169	1.44415	21487	0
Total triglycerides	Lipids and lipid transport	All CHIP	27005778	11	0.0442705	0.830903	1	90.659	-0.055761	0.043808	0.203072	0.945765	0.867947	1.03056	21541	39
Total triglycerides	Lipids and lipid transport	ASXL1	27005778	11	0.0442705	0.155587	0.872148	90.659	-0.264238	0.106558	0.0131473	0.767791	0.623073	0.946122	21541	0
Total triglycerides	Lipids and lipid transport	DNMT3A	27005778	11	0.0442705	0.741252	1	90.659	-0.0513904	0.0459951	0.263865	0.949908	0.86802	1.03952	21541	31
Total triglycerides	Lipids and lipid transport	JAK2	27005778	11	0.0442705	0.0594792	0.157259	90.659	-0.251289	0.401806	0.531709	0.777798	0.353869	1.70958	21541	26
Total triglycerides	Lipids and lipid transport	mCAaut	27005778	11	0.0442705	0.572287	1	90.659	0.0180558	0.0515253	0.726018	1.01822	0.920412	1.12642	21541	19
Total triglycerides	Lipids and lipid transport	mLOX	27005778	11	0.0442705	0.554235	1	90.659	-0.123574	0.0657197	0.0600645	0.883756	0.776946	1.00525	21541	47
Total triglycerides	Lipids and lipid transport	mLOY	27005778	11	0.0442705	0.935078	1	90.659	-0.211587	0.0402808	1.5e-07	0.809299	0.747862	0.875783	21541	43
Total triglycerides	Lipids and lipid transport	PPM1D	27005778	3	0.0118318	0.0588632	0.150088	85.9494	-0.170906	0.520979	0.742875	0.8429	0.303606	2.34014	21539	54
Total triglycerides	Lipids and lipid transport	TET2	27005778	11	0.0442705	0.2578	0.990565	90.659	-0.16176	0.0760454	0.0334081	0.850646	0.732854	0.98737	21541	0
Total triglycerides	Lipids and lipid transport	TP53	27005778	11	0.0442705	0.0701309	0.279796	90.659	-0.450619	0.256023	0.0783958	0.637233	0.385804	1.05252	21541	15
Vitamin D	Diet and lifestyle	All CHIP	32242144	114	0.0259474	0.607881	1	115.086	0.0268384	0.0514403	0.601852	1.0272	0.928686	1.13617	496946	25
Vitamin D	Diet and lifestyle	ASXL1	32242144	114	0.0259474	0.111026	0.659362	115.086	-0.042963	0.147961	0.771535	0.957947	0.716794	1.28023	496946	14
Vitamin D	Diet and lifestyle	DNMT3A	32242144	114	0.0259474	0.514407	0.999998	115.086	-0.0194269	0.0512818	0.704816	0.980761	0.886974	1.08446	496946	5
Vitamin D	Diet and lifestyle	JAK2	32242144	114	0.0259474	0.0555433	0.111989	115.086	-0.400765	0.449772	0.372908	0.669808	0.277393	1.61735	496946	0
Vitamin D	Diet and lifestyle	mCAaut	32242144	114	0.0259474	0.37464	0.999689	115.086	-0.0752225	0.0605992	0.21449	0.927537	0.82366	1.04451	496946	0
Vitamin D	Diet and lifestyle	mLOX	32242144	114	0.0259474	0.361438	0.999496	115.086	-0.0061226	0.072261	0.932477	0.993896	0.862643	1.14512	496946	25
Vitamin D	Diet and lifestyle	mLOY	32242144	114	0.0259474	0.758093	1	115.086	0.0288589	0.0620286	0.641751	1.02928	0.911451	1.16234	496946	59
Vitamin D	Diet and lifestyle	PPM1D	32242144	28	0.00372882	0.0527833	0.080749	66.4232	0.833276	0.698646	0.232986	2.30084	0.585043	9.04871	496946	17
Vitamin D	Diet and lifestyle	TET2	32242144	114	0.0259474	0.170442	0.909584	115.086	0.015509	0.112838	0.890679	1.01563	0.814115	1.26702	496946	22
Vitamin D	Diet and lifestyle	TP53	32242144	114	0.0259474	0.0617456	0.183471	115.086	-0.178069	0.311599	0.567682	0.836885	0.454389	1.54136	496946	0
Waist circumference	Obesity	All CHIP	30305743	360	0.0462757	0.846865	1	60.0713	0.0384675	0.0451525	0.394245	1.03922	0.951199	1.13538	462166	22
Waist circumference	Obesity	ASXL1	30305743	359	0.0461905	0.160295	0.885519	60.1167	0.312753	0.126877	0.0137012	1.36718	1.06617	1.75318	462166	4
Waist circumference	Obesity	DNMT3A	30305743	359	0.0461905	0.759016	1	60.1167	0.0429732	0.0536649	0.423266	1.04391	0.939685	1.15969	462166	30
Waist circumference	Obesity	JAK2	30305743	359	0.0461905	0.0598926	0.162042	60.1167	-0.0513408	0.406015	0.899375	0.949955	0.428643	2.10528	462166	1
Waist circumference	Obesity	mCAaut	30305743	359	0.0461905	0.590234	1	60.1167	-0.0245985	0.0546386	0.652563	0.975702	0.876613	1.08599	462166	1
Waist circumference	Obesity	mLOX	30305743	359	0.0461905	0.571947	1	60.1167	0.156037	0.0561515	0.0054549	1.16887	1.04705	1.30486	462166	0
Waist circumference	Obesity	mLOY	30305743	358	0.0461905	0.943999	1	60.1167	-0.0617425	0.0462132	0.181538	0.940125	0.858713	1.02926	462166	41
Waist circumference	Obesity	PPM1D	30305743	90	0.0117748	0.0588202	0.149593	57.9537	0.151279	0.445006	0.733895	1.16332	0.486299	2.78289	462166	6
Waist circumference	Obesity	TET2	30305743	359	0.0461905	0.266885	0.992667	60.1167	-0.0849453	0.0892943	0.341454	0.918563	0.771081	1.09425	462166	0
Waist circumference	Obesity	TP53	30305743	359	0.0461905	0.0710136	0.289759	60.1167	-0.0422489	0.278417	0.879387	0.958631	0.555467	1.65442	462166	0
Waist-to-hip ratio	Obesity	All CHIP	25673412	36	0.00987393	0.280695	0.994465	55.1025	-0.018273	0.0817807	0.823194	0.981893	0.836471	1.1526	210008	31
Waist-to-hip ratio	Obesity	ASXL1	25673412	36	0.00987393	0.0728338	0.309709	55.1025	0.163621	0.211427	0.438995	1.17777	0.778197	1.7825	210008	0
Waist-to-hip ratio	Obesity	DNMT3A	25673412	36	0.00987393	0.233805	0.980774	55.1025	-0.0669889	0.0833503	0.421568	0.935206	0.794251	1.10117	210008	17
Waist-to-hip ratio	Obesity	JAK2	25673412	36	0.00987393	0.0521051	0.07319	55.1025	-0.185133	0.706915	0.793408	0.830994	0.207903	3.32151	210008	5
Waist-to-hip ratio	Obesity	mCAaut	25673412	36	0.00987393	0.172966	0.913102	55.1025	0.0393196	0.0922261	0.669861	1.0401	0.868104	1.24618	210008	0
Waist-to-hip ratio	Obesity	mLOX	25673412	36	0.00987393	0.167621	0.899293	55.1025	0.136077	0.102273	0.183346	1.14577	0.93765	1.40009	210008	13
Waist-to-hip ratio	Obesity	mLOY	25673412	36	0.00987393	0.375027	0.999439	55.1025	-0.0440604	0.0923147	0.633159	0.956896	0.798518	1.14669	210008	57
Waist-to-hip ratio	Obesity	PPM1D	25673412	12	0.00332723	0.0524831	0.0773925	53.9031	-0.772915	0.773739	0.317827	0.461665	0.101323	2.10353	209921	30
Waist-to-hip ratio	Obesity	TET2	25673412	36	0.00987393	0.0947426	0.529764	55.1025	-0.114869	0.151726	0.449001	0.891483	0.662158	1.20023	210008	0
Waist-to-hip ratio	Obesity	TP53	25673412	36	0.00987393	0.0544509	0.0995514	55.1025	0.50543	0.473076	0.285344	1.6577	0.655866	4.18983	210008	0
* These results did not have a PubMed identifier but were published here: http://www.nealelab.is/blog/2017/7/19/rapid-gwas-of-thousands-of-phenotypes-for-337000-samples-in-the-uk-biobank

## Sheet: Table 3
Table 3: All MR results including test results
Exposure		CHIP	nSNP	Random-effects inverse variance weighted			Wald ratio			Odds ratio	95% confidence interval		P-value fm	Heterogeneity			Power			Power to identify an odds ratio of:					I2	Causal estimate from MR-Egger slope			Steiger test				Flags				UK biobank exposure identifier
Name	Group	Subtype		b	se	P-value	b	se	P-value		Lower	Upper		Q	Q_df	P-value	r2	Exposure GWAS sample size*	F statistic	1.05	1.1	1.25	1.33	1.5		b	se	P-value	exposure r2	outcome r2	Causal direction?	P-value	Few SNPs	Pleiotropy	Heterogeneity	Leave one out (IVW)
Age at menarche	Sex hormones and reproduction	EXCL	192	0.0492496	0.0486905	0.311785	--	--	--	1.05048	0.954867	1.15567	0.311785	225.578	191	0.0440005	0.0525057	243944	68.5648	0.356987	0.888301	1	1	1	15	0.0219268	0.134864	0.871018	0.0525212	0.00191689	TRUE	0	FALSE	FALSE	TRUE	FALSE	ukb-b-3768#Age when periods started (menarche)
Age at menarche	Sex hormones and reproduction	DNMT3A	192	0.0628868	0.0605091	0.298667	--	--	--	1.06491	0.945812	1.199	0.298667	278.196	191	3.85e-05	0.0523234	243944	68.6623	0.295028	0.809057	1	1	1	31	0.10882	0.167544	0.516798	0.052339	0.00285986	TRUE	0	FALSE	FALSE	TRUE	FALSE	ukb-b-3768#Age when periods started (menarche)
Age at menarche	Sex hormones and reproduction	ASXL1	192	-0.186148	0.141587	0.188603	--	--	--	0.830151	0.628979	1.09567	0.188603	196.864	191	0.370305	0.0523234	243944	68.6623	0.08038	0.175364	0.722815	0.920209	0.999149	3	-0.827888	0.389257	0.0347233	0.052339	0.015998	TRUE	0	FALSE	FALSE	FALSE	FALSE	ukb-b-3768#Age when periods started (menarche)
Age at menarche	Sex hormones and reproduction	TET2	192	0.220237	0.102588	0.0318075	--	--	--	1.24637	1.01935	1.52395	0.0318075	200.949	191	0.296528	0.0523234	243944	68.6623	0.109698	0.295714	0.944133	0.996771	1	5	0.496972	0.283224	0.0809234	0.052339	0.00878397	TRUE	0	FALSE	FALSE	FALSE	TRUE	ukb-b-3768#Age when periods started (menarche)
Age at menarche	Sex hormones and reproduction	PPM1D	43	0.864404	0.578914	0.135398	--	--	--	2.37359	0.763176	7.38223	0.135398	56.1755	42	0.0705805	0.0128456	243944	68.9951	0.052397	0.0596268	0.111615	0.158912	0.303483	25	0.416462	1.72289	0.8102	0.012849	0.0146067	FALSE	0.00405635	FALSE	FALSE	FALSE	FALSE	ukb-b-3768#Age when periods started (menarche)
Age at menarche	Sex hormones and reproduction	JAK2	192	-0.205772	0.453461	0.649987	--	--	--	0.814019	0.334688	1.97983	0.649987	151.512	191	0.984005	0.0523234	243944	68.6623	0.0527901	0.0612145	0.122005	0.177348	0.344469	0	-0.0689776	1.25346	0.956173	0.052339	0.129549	FALSE	0	FALSE	FALSE	FALSE	FALSE	ukb-b-3768#Age when periods started (menarche)
Age at menarche	Sex hormones and reproduction	TP53	192	0.107723	0.313961	0.731515	--	--	--	1.11374	0.601915	2.06078	0.731515	193.498	191	0.435921	0.0523234	243944	68.6623	0.0559022	0.0738383	0.205044	0.321292	0.619864	1	-0.176066	0.870532	0.839937	0.052339	0.0774358	FALSE	8.34e-89	FALSE	FALSE	FALSE	FALSE	ukb-b-3768#Age when periods started (menarche)
Age at menarche	Sex hormones and reproduction	mCA	192	-0.0950145	0.0613513	0.121454	--	--	--	0.90936	0.806329	1.02555	0.121454	188.22	191	0.543316	0.0523234	243944	68.6623	0.214506	0.643885	0.999939	1	1	0	-0.0506178	0.173997	0.771436	0.052339	0.00288301	TRUE	0	FALSE	FALSE	FALSE	FALSE	ukb-b-3768#Age when periods started (menarche)
Age at menarche	Sex hormones and reproduction	mLOX	192	-0.148014	0.0675566	0.0284543	--	--	--	0.862419	0.755462	0.984518	0.0284543	220.257	191	0.0720939	0.0523234	243944	68.6623	0.207682	0.625149	0.999893	1	1	13	-0.379574	0.186417	0.043123	0.052339	0.00364191	TRUE	0	FALSE	FALSE	FALSE	TRUE	ukb-b-3768#Age when periods started (menarche)
Age at menarche	Sex hormones and reproduction	mLOY	192	-0.0579579	0.0580422	0.318014	--	--	--	0.94369	0.842214	1.05739	0.318014	405.387	191	1.63e-17	0.0523234	243944	68.6623	0.478676	0.965433	1	1	1	53	-0.119196	0.160738	0.459274	0.052339	0.00264373	TRUE	0	FALSE	FALSE	TRUE	FALSE	ukb-b-3768#Age when periods started (menarche)
Alcohol consumption	Diet and lifestyle	EXCL	4	0.413899	0.261322	0.113225	--	--	--	1.5127	0.906384	2.52462	0.113225	3.38891	3	0.335458	0.00307651	107311	82.7866	0.0671996	0.120039	0.479874	0.70958	0.965923	11	1.45208	1.8264	0.509949	0.00307657	5.15e-05	TRUE	4.22e-45	FALSE	FALSE	FALSE	FALSE	ieu-a-1283#Alcohol consumption
Alcohol consumption	Diet and lifestyle	DNMT3A	4	0.591674	0.362795	0.102916	--	--	--	1.80701	0.887449	3.67941	0.102916	5.21562	3	0.156672	0.00307651	107311	82.7866	0.0636926	0.105624	0.400889	0.613926	0.924012	42	0.915678	2.73024	0.769248	0.00307657	0.00010132	TRUE	5.79e-40	FALSE	FALSE	FALSE	FALSE	ieu-a-1283#Alcohol consumption
Alcohol consumption	Diet and lifestyle	ASXL1	4	0.259373	1.1588	0.822891	--	--	--	1.29612	0.133737	12.5614	0.822891	6.85476	3	0.0766739	0.00307651	107311	82.7866	0.0517588	0.0570536	0.0948643	0.129132	0.235273	56	3.19525	8.47722	0.742466	0.00307657	0.00056476	TRUE	3.64e-20	FALSE	FALSE	FALSE	FALSE	ieu-a-1283#Alcohol consumption
Alcohol consumption	Diet and lifestyle	TET2	4	-0.0606985	0.549947	0.912115	--	--	--	0.941107	0.320269	2.76544	0.912115	1.28621	3	0.732411	0.00298276	108309	81.0029	0.0533119	0.0633099	0.135507	0.201012	0.394641	0	2.40661	3.5783	0.570523	0.00316265	5.2e-05	TRUE	3.7e-45	FALSE	FALSE	FALSE	FALSE	Alcohol consumption PMID:28937693#Alcohol consumption
Alcohol consumption	Diet and lifestyle	PPM1D	2	-2.15578	1.76349	0.221536	--	--	--	0.115812	0.00365293	3.6717	0.221536	0.00040444	1	0.983955	0.00112739	108309	61.1202	0.0502101	0.0508405	0.0552648	0.0591923	0.0712331	0	--	--	--	0.00121272	0.00035435	TRUE	4.33e-06	FALSE	FALSE	FALSE	FALSE	Alcohol consumption PMID:28937693#Alcohol consumption
Alcohol consumption	Diet and lifestyle	JAK2	4	-6.5544	3.40271	0.0540755	--	--	--	0.00142383	1.81e-06	1.12177	0.0540755	6.00551	3	0.111342	0.00298276	108309	81.0029	0.0501588	0.0506354	0.0539784	0.0569436	0.0660199	50	-11.1613	27.5024	0.724167	0.00316265	0.00961951	FALSE	1.37e-33	FALSE	FALSE	FALSE	FALSE	Alcohol consumption PMID:28937693#Alcohol consumption
Alcohol consumption	Diet and lifestyle	TP53	4	0.132156	2.62136	0.959792	--	--	--	1.14129	0.00669961	194.419	0.959792	6.98272	3	0.0724507	0.00307651	107311	82.7866	0.0503459	0.0513843	0.0586865	0.0651883	0.0852128	57	23.3833	10.8648	0.164278	0.00307657	0.0027892	TRUE	0.440972	FALSE	FALSE	FALSE	FALSE	ieu-a-1283#Alcohol consumption
Alcohol consumption	Diet and lifestyle	mCA	4	0.163466	0.500993	0.744209	--	--	--	1.17759	0.441102	3.14374	0.744209	6.75382	3	0.0801723	0.00307651	107311	82.7866	0.0592076	0.0872579	0.290325	0.457572	0.799351	56	1.08831	3.72543	0.797704	0.00307657	0.00010902	TRUE	3.38e-39	FALSE	FALSE	FALSE	FALSE	ieu-a-1283#Alcohol consumption
Alcohol consumption	Diet and lifestyle	mLOX	4	0.800782	0.345863	0.0205955	--	--	--	2.22728	1.13076	4.38712	0.0205955	1.12782	3	0.770364	0.00307651	107311	82.7866	0.0588317	0.085654	0.27904	0.439354	0.777602	0	2.59244	2.13738	0.348986	0.00307657	0.00010369	TRUE	2.14e-34	FALSE	FALSE	FALSE	TRUE	ieu-a-1283#Alcohol consumption
Alcohol consumption	Diet and lifestyle	mLOY	4	-0.258797	0.432336	0.549439	--	--	--	0.77198	0.330822	1.80143	0.549439	11.6722	3	0.00859471	0.00298276	108309	81.0029	0.0740522	0.147123	0.594367	0.81803	0.988973	74	-1.16735	3.37936	0.762717	0.00316265	8.53e-05	TRUE	3.11e-34	FALSE	FALSE	TRUE	FALSE	Alcohol consumption PMID:28937693#Alcohol consumption
Basal metabolic rate	Obesity	EXCL	524	0.126358	0.0420303	0.00264407	--	--	--	1.13469	1.04496	1.23212	0.00264407	625.905	523	0.00128698	0.0952059	454874	88.6953	0.573416	0.989796	1	1	1	16	0.371742	0.0994631	0.00020639	0.0951597	0.00598973	TRUE	0	FALSE	TRUE	TRUE	FALSE	ukb-b-16446#Basal metabolic rate
Basal metabolic rate	Obesity	DNMT3A	524	0.157993	0.0501259	0.00162203	--	--	--	1.17116	1.06157	1.29206	0.00162203	713.005	523	5.65e-08	0.0951037	454874	88.7549	0.481979	0.968651	1	1	1	27	0.429477	0.118834	0.0003306	0.0950574	0.00932795	TRUE	0	FALSE	TRUE	TRUE	FALSE	ukb-b-16446#Basal metabolic rate
Basal metabolic rate	Obesity	ASXL1	525	0.218098	0.125507	0.0822566	--	--	--	1.24371	0.97249	1.59057	0.0822566	580.234	524	0.0446634	0.0951037	454874	88.7549	0.105837	0.280309	0.930498	0.99504	1	10	0.109041	0.299562	0.716004	0.0950574	0.0473112	TRUE	0	FALSE	FALSE	TRUE	FALSE	ukb-b-16446#Basal metabolic rate
Basal metabolic rate	Obesity	TET2	525	0.011334	0.0866367	0.895916	--	--	--	1.0114	0.853445	1.19859	0.895916	537.158	524	0.335908	0.0951037	454874	88.7549	0.160218	0.48305	0.997648	0.999993	1	2	0.304687	0.206417	0.140526	0.0950574	0.0218223	TRUE	0	FALSE	FALSE	FALSE	FALSE	ukb-b-16446#Basal metabolic rate
Basal metabolic rate	Obesity	PPM1D	116	-0.245388	0.444985	0.581324	--	--	--	0.782401	0.327077	1.87158	0.581324	113.444	115	0.523537	0.0206104	454874	81.101	0.0538492	0.0654963	0.150084	0.226783	0.448313	0	-0.186177	1.08598	0.864184	0.0206104	0.0273321	FALSE	6.09e-23	FALSE	FALSE	FALSE	FALSE	ukb-b-16446#Basal metabolic rate
Basal metabolic rate	Obesity	JAK2	525	-0.600887	0.388245	0.121695	--	--	--	0.548325	0.256187	1.1736	0.121695	512.294	524	0.634459	0.0951037	454874	88.7549	0.0550782	0.0704861	0.183001	0.283861	0.556472	0	0.489118	0.927912	0.598336	0.0950574	0.432107	FALSE	0	FALSE	FALSE	FALSE	FALSE	ukb-b-16446#Basal metabolic rate
Basal metabolic rate	Obesity	TP53	525	-0.433038	0.267029	0.10487	--	--	--	0.648536	0.384268	1.09455	0.10487	491.907	524	0.839316	0.0951037	454874	88.7549	0.0607578	0.0937364	0.332814	0.522254	0.86297	0	-0.404993	0.638546	0.5262	0.0950574	0.198678	FALSE	0	FALSE	FALSE	FALSE	FALSE	ukb-b-16446#Basal metabolic rate
Basal metabolic rate	Obesity	mCA	525	0.0326823	0.05627	0.561367	--	--	--	1.03322	0.925328	1.1537	0.561367	612.833	524	0.00435745	0.0951037	454874	88.7549	0.349244	0.880941	1	1	1	14	0.226883	0.134202	0.0915082	0.0950574	0.00937843	TRUE	0	FALSE	FALSE	TRUE	FALSE	ukb-b-16446#Basal metabolic rate
Basal metabolic rate	Obesity	mLOX	525	0.056314	0.0601214	0.348927	--	--	--	1.05793	0.94033	1.19024	0.348927	654.788	524	8.3e-05	0.0951037	454874	88.7549	0.33741	0.867042	1	1	1	20	0.0370666	0.143605	0.796419	0.0950574	0.0107518	TRUE	0	FALSE	FALSE	TRUE	FALSE	ukb-b-16446#Basal metabolic rate
Basal metabolic rate	Obesity	mLOY	522	0.00200004	0.0500776	0.968142	--	--	--	1.002	0.908326	1.10534	0.968142	1115.42	521	2.38e-45	0.0951037	454874	88.7549	0.729123	0.999134	1	1	1	53	-0.0897373	0.120213	0.455712	0.0950574	0.0108235	TRUE	0	FALSE	FALSE	TRUE	FALSE	ukb-b-16446#Basal metabolic rate
Blood carnitine	Fatty acid profile and metabolism	EXCL	17	0.140863	0.595975	0.813156	--	--	--	1.15127	0.357991	3.70237	0.813156	50.5599	16	1.87e-05	0.13153	7349	65.3108	0.712683	0.998927	1	1	1	68	0.241856	1.14964	0.836206	0.129982	0.00040978	TRUE	7.41e-202	FALSE	FALSE	TRUE	FALSE	met-a-379#Carnitine
Blood carnitine	Fatty acid profile and metabolism	DNMT3A	17	0.239854	0.793185	0.762352	--	--	--	1.27106	0.268531	6.01644	0.762352	71.52	16	5.4e-09	0.13153	7349	65.3108	0.614751	0.994361	1	1	1	78	0.799759	1.52244	0.607045	0.129982	0.00072522	TRUE	2.13e-194	FALSE	FALSE	TRUE	FALSE	met-a-379#Carnitine
Blood carnitine	Fatty acid profile and metabolism	ASXL1	17	-0.347757	1.30896	0.79049	--	--	--	0.70627	0.0542955	9.18709	0.79049	25.1469	16	0.067278	0.13153	7349	65.3108	0.127839	0.366783	0.981462	0.999634	1	36	-2.43774	2.44973	0.335466	0.129982	0.00196808	TRUE	1.41e-175	FALSE	FALSE	FALSE	FALSE	met-a-379#Carnitine
Blood carnitine	Fatty acid profile and metabolism	TET2	17	-1.62688	0.994364	0.101819	--	--	--	0.196542	0.0279921	1.37999	0.101819	28.7301	16	0.025821	0.13153	7349	65.3108	0.203722	0.615959	0.999878	1	1	44	-2.81128	1.86864	0.153228	0.129982	0.00134173	TRUE	9.22e-184	FALSE	FALSE	TRUE	FALSE	met-a-379#Carnitine
Blood carnitine	Fatty acid profile and metabolism	PPM1D	3	-2.99146	5.4698	0.584444	--	--	--	0.0502141	1.11e-06	2274.11	0.584444	0.321619	2	0.851454	0.0181723	7349	45.3154	0.053393	0.0636494	0.137941	0.205466	0.404604	0	10.9275	31.5174	0.787532	0.0179943	0.00014854	TRUE	2.2e-25	FALSE	FALSE	FALSE	FALSE	met-a-379#Carnitine
Blood carnitine	Fatty acid profile and metabolism	JAK2	17	4.28484	3.38326	0.205341	--	--	--	72.5906	0.0957175	55051.6	0.205341	15.9707	16	0.45501	0.13153	7349	65.3108	0.0570313	0.078447	0.235259	0.371464	0.695661	0	-3.92942	6.35293	0.545511	0.129982	0.0137882	TRUE	2.35e-107	FALSE	FALSE	FALSE	FALSE	met-a-379#Carnitine
Blood carnitine	Fatty acid profile and metabolism	TP53	17	2.90823	2.32681	0.211344	--	--	--	18.3243	0.191606	1752.46	0.211344	15.9338	16	0.457591	0.13153	7349	65.3108	0.0649125	0.110911	0.434942	0.659295	0.948583	0	0.0637867	4.38108	0.988575	0.129982	0.00684211	TRUE	9.42e-138	FALSE	FALSE	FALSE	FALSE	met-a-379#Carnitine
Blood carnitine	Fatty acid profile and metabolism	mCA	17	0.460145	0.455094	0.311969	--	--	--	1.5843	0.649314	3.86565	0.311969	12.8983	16	0.680176	0.13153	7349	65.3108	0.455794	0.958393	1	1	1	0	1.07214	0.8512	0.227074	0.129982	0.00020734	TRUE	2.47e-208	FALSE	FALSE	FALSE	FALSE	met-a-379#Carnitine
Blood carnitine	Fatty acid profile and metabolism	mLOX	17	-0.353783	0.635258	0.577587	--	--	--	0.702027	0.202121	2.43835	0.577587	29.2717	16	0.0221673	0.13153	7349	65.3108	0.4408	0.950868	1	1	1	45	-0.790851	1.21786	0.525913	0.129982	0.00047851	TRUE	2.93e-197	FALSE	FALSE	TRUE	FALSE	met-a-379#Carnitine
Blood carnitine	Fatty acid profile and metabolism	mLOY	17	0.30338	0.416191	0.466036	--	--	--	1.35443	0.599083	3.06214	0.466036	31.1238	16	0.0129746	0.13153	7349	65.3108	0.856005	0.999972	1	1	1	49	-0.435207	0.772389	0.581451	0.129982	0.00020516	TRUE	2.57e-204	FALSE	FALSE	TRUE	FALSE	met-a-379#Carnitine
Blood selenium	Diet and lifestyle	EXCL	1	--	--	--	0.0381537	0.046307	0.409979	1.03889	0.948752	1.13759	0.409979	--	--	--	0.0204595	5477	114.355	0.168686	0.509426	0.998481	0.999997	1	--	--	--	--	0.0215409	5.42e-06	TRUE	1.19e-26	TRUE	FALSE	FALSE	FALSE	selenium_blood_level#selenium_blood_level
Blood selenium	Diet and lifestyle	DNMT3A	1	--	--	--	0.0515819	0.0518478	0.319799	1.05294	0.951192	1.16556	0.319799	--	--	--	0.0204595	5477	114.355	0.144079	0.425699	0.992781	0.999939	1	--	--	--	--	0.0215409	9.92e-06	TRUE	2.3e-26	TRUE	FALSE	FALSE	FALSE	selenium_blood_level#selenium_blood_level
Blood selenium	Diet and lifestyle	ASXL1	1	--	--	--	-0.271746	0.144134	0.0593805	0.762048	0.574504	1.01082	0.0593805	--	--	--	0.0204595	5477	114.355	0.0617648	0.0978672	0.357867	0.557718	0.890222	--	--	--	--	0.0215409	0.00027466	TRUE	5.67e-22	TRUE	FALSE	FALSE	FALSE	selenium_blood_level#selenium_blood_level
Blood selenium	Diet and lifestyle	TET2	1	--	--	--	0.0841633	0.103563	0.416405	1.08781	0.887967	1.33262	0.416405	--	--	--	0.0204595	5477	114.355	0.0729652	0.14435	0.602646	0.833657	0.99329	--	--	--	--	0.0215409	2.64e-05	TRUE	1.12e-25	TRUE	FALSE	FALSE	FALSE	selenium_blood_level#selenium_blood_level
Blood selenium	Diet and lifestyle	JAK2	1	--	--	--	0.0105148	0.469258	0.982123	1.01057	0.402834	2.53517	0.982123	--	--	--	0.0204595	5477	114.355	0.0510899	0.0543678	0.0776411	0.0986204	0.163969	--	--	--	--	0.0215409	4.12e-07	TRUE	3.28e-27	TRUE	FALSE	FALSE	FALSE	selenium_blood_level#selenium_blood_level
Blood selenium	Diet and lifestyle	TP53	1	--	--	--	-0.240988	0.324533	0.457743	0.785851	0.415999	1.48453	0.457743	--	--	--	0.0204595	5477	114.355	0.0523029	0.0592483	0.109161	0.154566	0.293729	--	--	--	--	0.0215409	0.00021615	TRUE	1.48e-22	TRUE	FALSE	FALSE	FALSE	selenium_blood_level#selenium_blood_level
Blood selenium	Diet and lifestyle	mCA	1	--	--	--	0.0808173	0.0627979	0.198114	1.08417	0.958614	1.22618	0.198114	--	--	--	0.0204595	5477	114.355	0.112777	0.307544	0.952234	0.997593	1	--	--	--	--	0.0215409	2.43e-05	TRUE	9.41e-26	TRUE	FALSE	FALSE	FALSE	selenium_blood_level#selenium_blood_level
Blood selenium	Diet and lifestyle	mLOX	1	--	--	--	-0.0148931	0.0652226	0.81938	0.985217	0.866989	1.11957	0.81938	--	--	--	0.0204595	5477	114.355	0.110168	0.296719	0.943027	0.996536	1	--	--	--	--	0.0215409	8.26e-07	TRUE	7.16e-27	TRUE	FALSE	FALSE	FALSE	selenium_blood_level#selenium_blood_level
Blood selenium	Diet and lifestyle	mLOY	1	--	--	--	-0.0082156	0.0412218	0.842026	0.991818	0.914836	1.07528	0.842026	--	--	--	0.0204595	5477	114.355	0.222086	0.656228	0.999927	1	1	--	--	--	--	0.0215409	2.51e-07	TRUE	6.9e-27	TRUE	FALSE	FALSE	FALSE	selenium_blood_level#selenium_blood_level
Blood zinc	Diet and lifestyle	EXCL	2	0.0524265	0.0450269	0.244287	--	--	--	1.05383	0.964808	1.15106	0.244287	1.57463	1	0.209536	0.0459248	2603	62.5761	0.319386	0.844172	1	1	1	36	--	--	--	0.0472354	2.98e-05	TRUE	7.08e-28	FALSE	FALSE	FALSE	FALSE	zinc_blood_level#zinc_blood_level
Blood zinc	Diet and lifestyle	DNMT3A	2	0.0531608	0.0401465	0.185447	--	--	--	1.0546	0.974797	1.14093	0.185447	0.93602	1	0.333304	0.0459248	2603	62.5761	0.265021	0.756621	0.999998	1	1	0	--	--	--	0.0472354	2.71e-05	TRUE	6.19e-28	FALSE	FALSE	FALSE	FALSE	zinc_blood_level#zinc_blood_level
Blood zinc	Diet and lifestyle	ASXL1	2	0.0345761	0.11174	0.756992	--	--	--	1.03518	0.831575	1.28864	0.756992	0.982933	1	0.321476	0.0459248	2603	62.5761	0.0766158	0.159643	0.66646	0.883747	0.997568	0	--	--	--	0.0472354	8.42e-05	TRUE	5.71e-27	FALSE	FALSE	FALSE	FALSE	zinc_blood_level#zinc_blood_level
Blood zinc	Diet and lifestyle	TET2	2	0.0485224	0.0799185	0.543753	--	--	--	1.04972	0.897522	1.22772	0.543753	0.212646	1	0.644701	0.0459248	2603	62.5761	0.102244	0.265629	0.914075	0.992406	0.999999	0	--	--	--	0.0472354	2.32e-05	TRUE	5.05e-28	FALSE	FALSE	FALSE	FALSE	zinc_blood_level#zinc_blood_level
Blood zinc	Diet and lifestyle	JAK2	2	-0.116529	0.445288	0.793557	--	--	--	0.890004	0.371839	2.13024	0.793557	1.50153	1	0.220436	0.0459248	2603	62.5761	0.0524484	0.0598354	0.112996	0.16138	0.309089	33	--	--	--	0.0472354	0.00133154	TRUE	7.62e-21	FALSE	FALSE	FALSE	FALSE	zinc_blood_level#zinc_blood_level
Blood zinc	Diet and lifestyle	TP53	2	-0.201101	0.25017	0.42148	--	--	--	0.81783	0.500857	1.3354	0.42148	0.691843	1	0.405538	0.0459248	2603	62.5761	0.0551782	0.0708915	0.185652	0.288383	0.564402	0	--	--	--	0.0472354	0.00052562	TRUE	8.79e-24	FALSE	FALSE	FALSE	FALSE	zinc_blood_level#zinc_blood_level
Blood zinc	Diet and lifestyle	mCA	2	0.0326291	0.0487221	0.50305	--	--	--	1.03317	0.939069	1.13669	0.50305	0.0259338	1	0.872062	0.0459248	2603	62.5761	0.193957	0.587784	0.999744	1	1	0	--	--	--	0.0472354	7.05e-06	TRUE	1.47e-28	FALSE	FALSE	FALSE	FALSE	zinc_blood_level#zinc_blood_level
Blood zinc	Diet and lifestyle	mLOX	2	-0.0192177	0.10605	0.856199	--	--	--	0.980966	0.796861	1.20761	0.856199	4.41408	1	0.0356434	0.0459248	2603	62.5761	0.187967	0.569526	0.999588	1	1	77	--	--	--	0.0472354	7.23e-05	TRUE	5.19e-27	FALSE	FALSE	TRUE	FALSE	zinc_blood_level#zinc_blood_level
Blood zinc	Diet and lifestyle	mLOY	2	0.0384991	0.0320055	0.229019	--	--	--	1.03925	0.97606	1.10653	0.229019	0.164094	1	0.685415	0.0459248	2603	62.5761	0.431032	0.942837	1	1	1	0	--	--	--	0.0472354	1.03e-05	TRUE	3.16e-28	FALSE	FALSE	FALSE	FALSE	zinc_blood_level#zinc_blood_level
Body fat percentage	Obesity	EXCL	379	0.0487158	0.0500612	0.330492	--	--	--	1.04992	0.951796	1.15816	0.330492	466.283	378	0.00128908	0.0500483	454633	61.0501	0.343047	0.873334	1	1	1	19	-0.189942	0.160844	0.238386	0.05005	0.00392219	TRUE	0	FALSE	FALSE	TRUE	FALSE	ukb-b-8909#Body fat percentage
Body fat percentage	Obesity	DNMT3A	378	0.0306251	0.0590308	0.603901	--	--	--	1.0311	0.918443	1.15757	0.603901	515.57	377	2.58e-06	0.0499718	454633	61.108	0.28404	0.79103	1	1	1	27	-0.200241	0.189968	0.292523	0.0499735	0.00542804	TRUE	0	FALSE	FALSE	TRUE	FALSE	ukb-b-8909#Body fat percentage
Body fat percentage	Obesity	ASXL1	378	0.366407	0.144752	0.0113649	--	--	--	1.44254	1.08621	1.91577	0.0113649	400.831	377	0.190954	0.0499718	454633	61.108	0.0789952	0.169581	0.703066	0.908234	0.998744	6	0.592384	0.466607	0.205028	0.0499735	0.0327982	TRUE	1.51e-85	FALSE	FALSE	FALSE	FALSE	ukb-b-8909#Body fat percentage
Body fat percentage	Obesity	TET2	378	0.01964	0.101969	0.847267	--	--	--	1.01983	0.835086	1.24545	0.847267	386.256	377	0.359951	0.0499718	454633	61.108	0.106954	0.284697	0.934446	0.995566	1	2	-0.174352	0.328929	0.596383	0.0499735	0.0162834	TRUE	0	FALSE	FALSE	FALSE	FALSE	ukb-b-8909#Body fat percentage
Body fat percentage	Obesity	PPM1D	96	0.26936	0.509766	0.597222	--	--	--	1.30913	0.482014	3.55552	0.597222	107.917	95	0.172191	0.0130125	454633	61.1492	0.0524282	0.0597526	0.112434	0.160366	0.306748	12	-0.147488	1.55466	0.924621	0.0130126	0.0260671	FALSE	2.69e-101	FALSE	FALSE	FALSE	FALSE	ukb-b-8909#Body fat percentage
Body fat percentage	Obesity	JAK2	378	-0.800949	0.46919	0.0878053	--	--	--	0.448903	0.178966	1.12599	0.0878053	398.736	377	0.211561	0.0499718	454633	61.108	0.0526645	0.0607074	0.118689	0.171475	0.331549	5	-1.98045	1.51045	0.190601	0.0499735	0.334491	FALSE	0	FALSE	FALSE	FALSE	FALSE	ukb-b-8909#Body fat percentage
Body fat percentage	Obesity	TP53	378	0.238448	0.314089	0.447748	--	--	--	1.26928	0.685803	2.34917	0.447748	328.091	377	0.967119	0.0499718	454633	61.108	0.055636	0.0727543	0.197916	0.309258	0.600115	0	0.201982	1.013	0.842066	0.0499735	0.130504	FALSE	0	FALSE	FALSE	FALSE	FALSE	ukb-b-8909#Body fat percentage
Body fat percentage	Obesity	mCA	378	-0.101888	0.0641172	0.112041	--	--	--	0.903131	0.796477	1.02407	0.112041	413.221	377	0.0962584	0.0499718	454633	61.108	0.206956	0.623974	0.999896	1	1	9	0.124681	0.206509	0.546369	0.0499735	0.00649979	TRUE	0	FALSE	FALSE	FALSE	FALSE	ukb-b-8909#Body fat percentage
Body fat percentage	Obesity	mLOX	378	0.192345	0.0643856	0.00281374	--	--	--	1.21209	1.06839	1.37512	0.00281374	389.181	377	0.32163	0.0499718	454633	61.108	0.200436	0.605357	0.999824	1	1	3	0.206964	0.207967	0.320291	0.0499735	0.00654074	TRUE	0	FALSE	FALSE	FALSE	FALSE	ukb-b-8909#Body fat percentage
Body fat percentage	Obesity	mLOY	377	-0.040662	0.0563896	0.470854	--	--	--	0.960154	0.859688	1.07236	0.470854	741.899	376	3.21e-26	0.0499718	454633	61.108	0.46145	0.958335	1	1	1	49	-0.0601998	0.181876	0.740834	0.0499735	0.00552195	TRUE	0	FALSE	FALSE	TRUE	FALSE	ukb-b-8909#Body fat percentage
Body mass index	Obesity	EXCL	490	0.0626321	0.0363645	0.0850073	--	--	--	1.06464	0.991395	1.14329	0.0850073	613.702	489	0.00010265	0.0500112	794766	82.7981	0.342836	0.873095	1	1	1	20	0.0108323	0.0964587	0.910631	0.049159	0.0052496	TRUE	0	FALSE	FALSE	TRUE	FALSE	ieu-b-40#body mass index
Body mass index	Obesity	DNMT3A	490	0.0573648	0.0422069	0.174105	--	--	--	1.05904	0.974958	1.15038	0.174105	659.509	489	3.84e-07	0.0499009	794766	82.7698	0.283708	0.790465	1	1	1	26	0.07059	0.111977	0.528728	0.0490498	0.00706825	TRUE	0	FALSE	FALSE	TRUE	FALSE	ieu-b-40#body mass index
Body mass index	Obesity	ASXL1	490	0.323662	0.105716	0.00220135	--	--	--	1.38218	1.12351	1.7004	0.00220135	535.23	489	0.0728008	0.0499009	794766	82.7698	0.0789534	0.169407	0.702454	0.907849	0.998729	9	0.460472	0.280347	0.101129	0.0490498	0.0442716	TRUE	2.09e-08	FALSE	FALSE	FALSE	FALSE	ieu-b-40#body mass index
Body mass index	Obesity	TET2	490	-0.0339703	0.0742269	0.647201	--	--	--	0.9666	0.835726	1.11797	0.647201	512.794	489	0.220623	0.0499009	794766	82.7698	0.106872	0.284364	0.934131	0.995524	1	5	-0.200014	0.196575	0.309423	0.0490498	0.021344	TRUE	0	FALSE	FALSE	FALSE	FALSE	ieu-b-40#body mass index
Body mass index	Obesity	PPM1D	110	-0.197239	0.361993	0.585844	--	--	--	0.820995	0.403836	1.66907	0.585844	109.967	109	0.456026	0.012256	691892	75.2947	0.0522868	0.0591826	0.108722	0.153778	0.291911	1	0.349844	0.925185	0.706073	0.0121666	0.0276908	FALSE	2.57e-167	FALSE	FALSE	FALSE	FALSE	ieu-b-40#body mass index
Body mass index	Obesity	JAK2	490	-0.776845	0.337322	0.0212802	--	--	--	0.459854	0.237403	0.890748	0.0212802	516.62	489	0.187187	0.0499009	794766	82.7698	0.0526607	0.0606921	0.118589	0.171298	0.331158	5	-0.43422	0.896739	0.628446	0.0490498	0.434279	FALSE	0	FALSE	FALSE	FALSE	FALSE	ieu-b-40#body mass index
Body mass index	Obesity	TP53	490	0.246606	0.226035	0.27527	--	--	--	1.27967	0.821665	1.99299	0.27527	462.151	489	0.803265	0.0499009	794766	82.7698	0.055628	0.0727217	0.197701	0.308894	0.599509	0	-0.406227	0.598896	0.497908	0.0490498	0.184004	FALSE	0	FALSE	FALSE	FALSE	FALSE	ieu-b-40#body mass index
Body mass index	Obesity	mCA	490	-0.0078246	0.0444972	0.860416	--	--	--	0.992206	0.909337	1.08263	0.860416	498.743	489	0.370408	0.0499009	794766	82.7698	0.206728	0.623361	0.999894	1	1	2	0.136767	0.117794	0.246181	0.0490498	0.00773479	TRUE	0	FALSE	FALSE	FALSE	FALSE	ieu-b-40#body mass index
Body mass index	Obesity	mLOX	490	0.151395	0.0466355	0.00116899	--	--	--	1.16346	1.06182	1.27481	0.00116899	511.916	489	0.228783	0.0499009	794766	82.7698	0.200218	0.604749	0.999821	1	1	4	0.124926	0.123657	0.312868	0.0490498	0.00861783	TRUE	0	FALSE	FALSE	FALSE	FALSE	ieu-b-40#body mass index
Body mass index	Obesity	mLOY	488	-0.049609	0.0394612	0.208696	--	--	--	0.951601	0.880775	1.02812	0.208696	908.106	487	8.27e-28	0.0499009	794766	82.7698	0.460926	0.958101	1	1	1	46	-0.173398	0.104428	0.0974689	0.0490498	0.00671775	TRUE	0	FALSE	FALSE	TRUE	FALSE	ieu-b-40#body mass index
Circulating adiponectin	Obesity	EXCL	10	0.168547	0.12632	0.18211	--	--	--	1.18358	0.924003	1.51609	0.18211	14.2529	9	0.113609	0.0177906	35962	65.1173	0.152808	0.456131	0.99575	0.999978	1	37	-0.121224	0.336861	0.728263	0.0172834	0.00013875	TRUE	1.35e-102	FALSE	FALSE	FALSE	FALSE	adiponectin_serum_level#adiponectin_serum_level
Circulating adiponectin	Obesity	DNMT3A	10	0.197765	0.126126	0.116882	--	--	--	1.21868	0.951761	1.56044	0.116882	11.3586	9	0.251925	0.0177906	35962	65.1173	0.131498	0.37949	0.984173	0.999719	1	21	-0.131262	0.331026	0.70208	0.0172834	0.0001469	TRUE	6.39e-102	FALSE	FALSE	FALSE	FALSE	adiponectin_serum_level#adiponectin_serum_level
Circulating adiponectin	Obesity	ASXL1	10	-0.178722	0.337622	0.596559	--	--	--	0.836338	0.431511	1.62096	0.596559	10.5336	9	0.309037	0.0177906	35962	65.1173	0.0602212	0.0915091	0.318619	0.501251	0.844359	15	0.38349	0.920856	0.68803	0.0172834	0.00084648	TRUE	2.27e-75	FALSE	FALSE	FALSE	FALSE	adiponectin_serum_level#adiponectin_serum_level
Circulating adiponectin	Obesity	TET2	10	0.228947	0.223886	0.306495	--	--	--	1.25728	0.81069	1.94987	0.306495	7.19131	9	0.617209	0.0177906	35962	65.1173	0.0699382	0.131733	0.543942	0.779655	0.985118	0	-0.363549	0.591817	0.556085	0.0172834	0.00033334	TRUE	1.12e-91	FALSE	FALSE	FALSE	FALSE	adiponectin_serum_level#adiponectin_serum_level
Circulating adiponectin	Obesity	PPM1D	2	-0.0992982	1.58477	0.950039	--	--	--	0.905473	0.0405404	20.2238	0.950039	0.0924559	1	0.761078	0.00225702	35962	40.6719	0.0504206	0.0516836	0.0605723	0.0684972	0.0929513	0	--	--	--	0.00236505	2.3e-05	TRUE	2.48e-15	FALSE	FALSE	FALSE	FALSE	adiponectin_serum_level#adiponectin_serum_level
Circulating adiponectin	Obesity	JAK2	10	-0.729458	1.10277	0.508305	--	--	--	0.48217	0.0555271	4.18693	0.508305	10.5148	9	0.310433	0.0177906	35962	65.1173	0.0509476	0.0537968	0.0739915	0.092161	0.148721	14	1.48463	2.97527	0.631217	0.0172834	0.0092777	TRUE	2.27e-10	FALSE	FALSE	FALSE	FALSE	adiponectin_serum_level#adiponectin_serum_level
Circulating adiponectin	Obesity	TP53	10	0.682407	0.696616	0.327282	--	--	--	1.97863	0.50512	7.75063	0.327282	8.36562	9	0.497761	0.0177906	35962	65.1173	0.0520022	0.0580363	0.101283	0.140577	0.261865	0	2.7139	1.84252	0.178989	0.0172834	0.0036	TRUE	8.5e-38	FALSE	FALSE	FALSE	FALSE	adiponectin_serum_level#adiponectin_serum_level
Circulating adiponectin	Obesity	mCA	10	-0.148289	0.141457	0.294502	--	--	--	0.862182	0.653414	1.13765	0.294502	9.71198	9	0.374302	0.0177906	35962	65.1173	0.104412	0.274032	0.9225	0.99373	0.999999	7	0.289942	0.360283	0.444214	0.0172834	0.00016245	TRUE	9.54e-101	FALSE	FALSE	FALSE	FALSE	adiponectin_serum_level#adiponectin_serum_level
Circulating adiponectin	Obesity	mLOX	10	0.203521	0.222948	0.361314	--	--	--	1.22571	0.791792	1.89743	0.361314	22.3292	9	0.00789227	0.0177906	35962	65.1173	0.102155	0.264495	0.910154	0.991477	0.999998	60	1.02405	0.545818	0.0974771	0.0172834	0.00039934	TRUE	3.61e-84	FALSE	FALSE	TRUE	FALSE	adiponectin_serum_level#adiponectin_serum_level
Circulating adiponectin	Obesity	mLOY	10	0.134671	0.0995554	0.176144	--	--	--	1.14416	0.941334	1.39069	0.176144	11.1464	9	0.265808	0.0177906	35962	65.1173	0.199183	0.595905	0.999675	1	1	19	-0.102903	0.262926	0.705737	0.0172834	8.58e-05	TRUE	5.55e-98	FALSE	FALSE	FALSE	FALSE	adiponectin_serum_level#adiponectin_serum_level
Circulating C-reactive protein	Inflammatory factors	EXCL	180	-0.0298552	0.0268831	0.266759	--	--	--	0.970586	0.920769	1.0231	0.266759	223.805	179	0.0128868	0.0947624	343524	192.199	0.571454	0.989522	1	1	1	20	-0.0570597	0.037581	0.13071	0.0536838	0.00185584	TRUE	0	FALSE	FALSE	TRUE	FALSE	ukb-d-30710_irnt#C-reactive protein
Circulating C-reactive protein	Inflammatory factors	DNMT3A	179	-0.0167989	0.0285523	0.556294	--	--	--	0.983341	0.929823	1.03994	0.556294	200.109	178	0.122726	0.0943141	343524	195.377	0.478808	0.967513	1	1	1	11	-0.0312481	0.0400216	0.435974	0.0532356	0.0020556	TRUE	0	FALSE	FALSE	FALSE	FALSE	ukb-d-30710_irnt#C-reactive protein
Circulating C-reactive protein	Inflammatory factors	ASXL1	179	-0.0628846	0.0830164	0.448753	--	--	--	0.939052	0.79804	1.10498	0.448753	218.914	178	0.0198786	0.0943141	343524	195.377	0.105363	0.278393	0.928567	0.994763	0.999999	19	-0.0655714	0.116425	0.574008	0.0532356	0.0176015	TRUE	0	FALSE	FALSE	TRUE	FALSE	ukb-d-30710_irnt#C-reactive protein
Circulating C-reactive protein	Inflammatory factors	TET2	179	0.00090839	0.0553496	0.986906	--	--	--	1.00091	0.898008	1.1156	0.986906	189.054	178	0.271151	0.0943141	343524	195.377	0.159277	0.479874	0.997498	0.999992	1	6	0.0198446	0.077596	0.798447	0.0532356	0.00776325	TRUE	0	FALSE	FALSE	FALSE	FALSE	ukb-d-30710_irnt#C-reactive protein
Circulating C-reactive protein	Inflammatory factors	PPM1D	49	0.612684	0.208369	0.00327813	--	--	--	1.84538	1.22664	2.77621	0.00327813	44.5934	48	0.61323	0.0371597	343524	265.119	0.0569526	0.0781221	0.233076	0.367843	0.69043	0	0.747043	0.291754	0.0137242	0.019964	0.0130921	TRUE	1.01e-29	FALSE	FALSE	FALSE	FALSE	ukb-d-30710_irnt#C-reactive protein
Circulating C-reactive protein	Inflammatory factors	JAK2	179	0.341447	0.243583	0.160984	--	--	--	1.40698	0.872864	2.26794	0.160984	169.453	178	0.66456	0.0943141	343524	195.377	0.0550359	0.0703142	0.181868	0.281919	0.553018	0	0.335572	0.340706	0.326002	0.0532356	0.140353	FALSE	0	FALSE	FALSE	FALSE	FALSE	ukb-d-30710_irnt#C-reactive protein
Circulating C-reactive protein	Inflammatory factors	TP53	179	0.166097	0.167574	0.321596	--	--	--	1.18069	0.850145	1.63975	0.321596	146.713	178	0.958261	0.0943141	343524	195.377	0.0606679	0.0933663	0.330515	0.518915	0.860164	0	0.332419	0.23429	0.157705	0.0532356	0.0624569	FALSE	3.27e-17	FALSE	FALSE	FALSE	FALSE	ukb-d-30710_irnt#C-reactive protein
Circulating C-reactive protein	Inflammatory factors	mCA	179	-0.0476519	0.0328147	0.14646	--	--	--	0.953466	0.894072	1.0168	0.14646	179.527	178	0.453822	0.0943141	343524	195.377	0.346832	0.878323	1	1	1	1	-0.0081093	0.0458286	0.859752	0.0532356	0.00275978	TRUE	0	FALSE	FALSE	FALSE	FALSE	ukb-d-30710_irnt#C-reactive protein
Circulating C-reactive protein	Inflammatory factors	mLOX	179	0.0128896	0.0399529	0.746982	--	--	--	1.01297	0.936676	1.09549	0.746982	249.082	178	0.00034694	0.0943141	343524	195.377	0.33508	0.864276	1	1	1	29	0.0295679	0.0560163	0.598268	0.0532356	0.00403745	TRUE	0	FALSE	FALSE	TRUE	FALSE	ukb-d-30710_irnt#C-reactive protein
Circulating C-reactive protein	Inflammatory factors	mLOY	179	-0.0364072	0.0306679	0.235171	--	--	--	0.964248	0.907995	1.02398	0.235171	365.189	178	5.3e-15	0.0943141	343524	195.377	0.725571	0.99907	1	1	1	51	0.024905	0.0425135	0.558747	0.0532356	0.00239223	TRUE	0	FALSE	TRUE	TRUE	FALSE	ukb-d-30710_irnt#C-reactive protein
Circulating Fetuin A	Lipids and lipid transport	EXCL	1	--	--	--	0.0325375	0.16357	0.842325	1.03307	0.749716	1.42352	0.842325	--	--	--	0.143326	7963	1331.92	0.749163	0.999499	1	1	1	--	--	--	--	0.108443	3.18e-07	TRUE	1.5e-199	TRUE	FALSE	FALSE	FALSE	fetuin_a_plasma_level#fetuin_a_plasma_level
Circulating Fetuin A	Lipids and lipid transport	DNMT3A	1	--	--	--	0.171029	0.183257	0.350677	1.18653	0.828487	1.69929	0.350677	--	--	--	0.143326	7963	1331.92	0.651921	0.996844	1	1	1	--	--	--	--	0.108443	8.77e-06	TRUE	9.8e-197	TRUE	FALSE	FALSE	FALSE	fetuin_a_plasma_level#fetuin_a_plasma_level
Circulating Fetuin A	Lipids and lipid transport	ASXL1	1	--	--	--	0.662392	0.507772	0.192061	1.93943	0.716884	5.24684	0.192061	--	--	--	0.143326	7963	1331.92	0.135013	0.393788	0.988164	0.999848	1	--	--	--	--	0.108443	0.00013165	TRUE	6.41e-187	TRUE	FALSE	FALSE	FALSE	fetuin_a_plasma_level#fetuin_a_plasma_level
Circulating Fetuin A	Lipids and lipid transport	TET2	1	--	--	--	-0.137054	0.36543	0.707625	0.871924	0.426009	1.78459	0.707625	--	--	--	0.143326	7963	1331.92	0.217821	0.65314	0.999955	1	1	--	--	--	--	0.108443	5.64e-06	TRUE	2.93e-197	TRUE	FALSE	FALSE	FALSE	fetuin_a_plasma_level#fetuin_a_plasma_level
Circulating Fetuin A	Lipids and lipid transport	JAK2	1	--	--	--	-1.23705	1.65674	0.455259	0.29024	0.0112853	7.46452	0.455259	--	--	--	0.143326	7963	1331.92	0.0576647	0.0810371	0.252111	0.398782	0.732509	--	--	--	--	0.108443	0.00045917	TRUE	6.25e-176	TRUE	FALSE	FALSE	FALSE	fetuin_a_plasma_level#fetuin_a_plasma_level
Circulating Fetuin A	Lipids and lipid transport	TP53	1	--	--	--	-1.98893	1.13369	0.0793654	0.136842	0.014832	1.26252	0.0793654	--	--	--	0.143326	7963	1331.92	0.0662617	0.116511	0.466105	0.696565	0.96318	--	--	--	--	0.108443	0.0011863	TRUE	4.3e-162	TRUE	FALSE	FALSE	FALSE	fetuin_a_plasma_level#fetuin_a_plasma_level
Circulating Fetuin A	Lipids and lipid transport	mCA	1	--	--	--	-0.110936	0.221693	0.61679	0.894996	0.579579	1.38207	0.61679	--	--	--	0.143326	7963	1331.92	0.488047	0.970911	1	1	1	--	--	--	--	0.108443	3.69e-06	TRUE	7.26e-198	TRUE	FALSE	FALSE	FALSE	fetuin_a_plasma_level#fetuin_a_plasma_level
Circulating Fetuin A	Lipids and lipid transport	mLOX	1	--	--	--	-0.273229	0.229819	0.234483	0.760918	0.484967	1.19389	0.234483	--	--	--	0.143326	7963	1331.92	0.472278	0.964997	1	1	1	--	--	--	--	0.108443	2.24e-05	TRUE	7.66e-192	TRUE	FALSE	FALSE	FALSE	fetuin_a_plasma_level#fetuin_a_plasma_level
Circulating Fetuin A	Lipids and lipid transport	mLOY	1	--	--	--	-0.093881	0.144907	0.517069	0.910391	0.6853	1.20942	0.517069	--	--	--	0.143326	7963	1331.92	0.883989	0.999991	1	1	1	--	--	--	--	0.108443	2.65e-06	TRUE	5.39e-194	TRUE	FALSE	FALSE	FALSE	fetuin_a_plasma_level#fetuin_a_plasma_level
Coffee consumption	Diet and lifestyle	EXCL	38	-0.227122	0.126815	0.0732985	--	--	--	0.796823	0.621462	1.02167	0.0732985	41.3878	37	0.284996	0.00669871	428860	74.1516	0.087834	0.205668	0.804409	0.959672	0.999855	11	-0.0566978	0.25686	0.826546	0.00669904	0.00036598	TRUE	3.14e-171	FALSE	FALSE	FALSE	FALSE	ukb-b-5237#Coffee intake
Coffee consumption	Diet and lifestyle	DNMT3A	38	-0.21031	0.134309	0.11738	--	--	--	0.810333	0.622784	1.05436	0.11738	26.0325	37	0.911302	0.00669871	428860	74.1516	0.080067	0.173594	0.712687	0.912987	0.998841	0	-0.0361071	0.270712	0.894637	0.00669904	0.00029131	TRUE	2.52e-181	FALSE	FALSE	FALSE	FALSE	ukb-b-5237#Coffee intake
Coffee consumption	Diet and lifestyle	ASXL1	38	0.390418	0.373183	0.295477	--	--	--	1.4776	0.711043	3.07055	0.295477	31.7719	37	0.712415	0.00669871	428860	74.1516	0.0538344	0.0654307	0.149553	0.225772	0.445998	0	0.769961	0.751436	0.312363	0.00669904	0.00261243	TRUE	1.64e-41	FALSE	FALSE	FALSE	FALSE	ukb-b-5237#Coffee intake
Coffee consumption	Diet and lifestyle	TET2	38	-0.501729	0.267954	0.0611453	--	--	--	0.605483	0.358109	1.02374	0.0611453	32.1875	37	0.694011	0.00669871	428860	74.1516	0.057456	0.0801528	0.24584	0.388279	0.717778	0	-0.76585	0.54028	0.164933	0.00669904	0.00145367	TRUE	2.84e-82	FALSE	FALSE	FALSE	FALSE	ukb-b-5237#Coffee intake
Coffee consumption	Diet and lifestyle	PPM1D	6	-2.28837	2.13125	0.282948	--	--	--	0.101432	0.00155602	6.61201	0.282948	1.2957	5	0.935373	0.00061803	428860	44.2012	0.0501152	0.0504607	0.0528821	0.055027	0.0615795	0	1.78954	14.9163	0.91029	0.00061822	0.00058281	TRUE	0.752228	FALSE	FALSE	FALSE	FALSE	ukb-b-5237#Coffee intake
Coffee consumption	Diet and lifestyle	JAK2	38	-0.917421	1.21526	0.450298	--	--	--	0.399548	0.036908	4.32531	0.450298	27.9098	37	0.859697	0.00669871	428860	74.1516	0.0503567	0.0514276	0.0589607	0.0656705	0.0863446	0	-0.674287	2.46136	0.78569	0.00669904	0.0233108	FALSE	6.43e-216	FALSE	FALSE	FALSE	FALSE	ukb-b-5237#Coffee intake
Coffee consumption	Diet and lifestyle	TP53	38	-0.0730753	0.872139	0.933225	--	--	--	0.929531	0.168222	5.13622	0.933225	40.5023	37	0.31848	0.00669871	428860	74.1516	0.0507533	0.053017	0.0690215	0.083377	0.127971	9	1.64768	1.75151	0.353118	0.00669904	0.0158025	FALSE	1.67e-83	FALSE	FALSE	FALSE	FALSE	ukb-b-5237#Coffee intake
Coffee consumption	Diet and lifestyle	mCA	38	-0.0645421	0.162802	0.691777	--	--	--	0.937497	0.68138	1.28988	0.691777	31.1437	37	0.739486	0.00669871	428860	74.1516	0.0701688	0.132543	0.545938	0.780731	0.98502	0	0.312185	0.327972	0.347513	0.00669904	0.00047363	TRUE	4.74e-155	FALSE	FALSE	FALSE	FALSE	ukb-b-5237#Coffee intake
Coffee consumption	Diet and lifestyle	mLOX	38	0.23211	0.173685	0.181423	--	--	--	1.26126	0.897347	1.77275	0.181423	39.4347	37	0.361584	0.00669871	428860	74.1516	0.0693412	0.128958	0.526349	0.76011	0.980285	6	0.379157	0.353539	0.29065	0.00669904	0.0006782	TRUE	1.46e-98	FALSE	FALSE	FALSE	FALSE	ukb-b-5237#Coffee intake
Coffee consumption	Diet and lifestyle	mLOY	38	0.0464646	0.178146	0.79423	--	--	--	1.04756	0.738819	1.48532	0.79423	103.547	37	3.23e-08	0.00669871	428860	74.1516	0.104769	0.271942	0.909068	0.990301	0.999995	64	0.391375	0.357385	0.280743	0.00669904	0.00067637	TRUE	1.63e-87	FALSE	FALSE	TRUE	FALSE	ukb-b-5237#Coffee intake
Fasting glucose	Obesity	EXCL	63	0.116885	0.0743931	0.116142	--	--	--	1.12399	0.971489	1.30043	0.116142	79.5226	62	0.0662347	0.0445995	200622	144.035	0.311715	0.833618	1	1	1	22	0.149115	0.136014	0.277248	0.0373578	0.00067809	TRUE	0	FALSE	FALSE	FALSE	FALSE	ebi-a-GCST90002232#Fasting glucose
Fasting glucose	Obesity	DNMT3A	63	0.0793342	0.0779565	0.308834	--	--	--	1.08257	0.929173	1.26128	0.308834	69.7471	62	0.233309	0.0445995	200622	144.035	0.258767	0.744371	0.999997	1	1	11	0.190269	0.141665	0.184217	0.0373578	0.00073948	TRUE	0	FALSE	FALSE	FALSE	FALSE	ebi-a-GCST90002232#Fasting glucose
Fasting glucose	Obesity	ASXL1	63	0.321686	0.228634	0.15943	--	--	--	1.37945	0.88123	2.15935	0.15943	77.472	62	0.0889937	0.0445995	200622	144.035	0.0758377	0.156393	0.653735	0.874534	0.996988	20	0.267096	0.418177	0.525398	0.0373578	0.00642044	TRUE	0	FALSE	FALSE	FALSE	FALSE	ebi-a-GCST90002232#Fasting glucose
Fasting glucose	Obesity	TET2	63	-0.0507619	0.146497	0.728963	--	--	--	0.950505	0.71327	1.26665	0.728963	53.7668	62	0.762474	0.0445995	200622	144.035	0.100704	0.259359	0.906238	0.990963	0.999998	0	0.0220907	0.265794	0.934035	0.0373578	0.00226476	TRUE	0	FALSE	FALSE	FALSE	FALSE	ebi-a-GCST90002232#Fasting glucose
Fasting glucose	Obesity	PPM1D	13	1.34495	0.67273	0.0455825	--	--	--	3.83798	1.02675	14.3464	0.0455825	9.9599	12	0.619479	0.0124541	200622	194.608	0.0523238	0.0593318	0.109693	0.155502	0.295806	0	-0.0864377	1.19169	0.943479	0.00950429	0.00327449	TRUE	3.98e-47	FALSE	FALSE	FALSE	TRUE	ebi-a-GCST90002232#Fasting glucose
Fasting glucose	Obesity	JAK2	63	0.132606	0.791704	0.866981	--	--	--	1.1418	0.241923	5.38893	0.866981	87.4907	62	0.0182058	0.0445995	200622	144.035	0.0523776	0.0595501	0.111135	0.158079	0.301678	29	-0.442811	1.4493	0.760999	0.0373578	0.0725575	FALSE	4.22e-180	FALSE	FALSE	TRUE	FALSE	ebi-a-GCST90002232#Fasting glucose
Fasting glucose	Obesity	TP53	63	-0.413446	0.45664	0.365248	--	--	--	0.661367	0.270236	1.61861	0.365248	60.0432	62	0.546784	0.0445995	200622	144.035	0.0550283	0.0702821	0.181637	0.281506	0.552232	0	-0.139351	0.828868	0.867043	0.0373578	0.0256788	TRUE	6.92e-34	FALSE	FALSE	FALSE	FALSE	ebi-a-GCST90002232#Fasting glucose
Fasting glucose	Obesity	mCA	63	0.176717	0.108372	0.102964	--	--	--	1.19329	0.964937	1.47569	0.102964	91.7	62	0.00844926	0.0445995	200622	144.035	0.189701	0.575402	0.999657	1	1	32	0.11898	0.198077	0.550282	0.0373578	0.00155722	TRUE	0	FALSE	FALSE	TRUE	FALSE	ebi-a-GCST90002232#Fasting glucose
Fasting glucose	Obesity	mLOX	63	0.135384	0.0921709	0.141876	--	--	--	1.14498	0.955739	1.37168	0.141876	52.6881	62	0.794318	0.0445995	200622	144.035	0.183884	0.557306	0.999458	1	1	0	0.156917	0.167277	0.35191	0.0373578	0.00090668	TRUE	0	FALSE	FALSE	FALSE	FALSE	ebi-a-GCST90002232#Fasting glucose
Fasting glucose	Obesity	mLOY	63	0.105493	0.10755	0.326654	--	--	--	1.11126	0.90005	1.37203	0.326654	210.628	62	4.54e-18	0.0445995	200622	144.035	0.420865	0.936694	1	1	1	71	-0.0320247	0.195612	0.870496	0.0373578	0.00137399	TRUE	0	FALSE	FALSE	TRUE	FALSE	ebi-a-GCST90002232#Fasting glucose
Fasting proinsulin	Obesity	EXCL	8	-0.0548575	0.0514676	0.286486	--	--	--	0.94662	0.855787	1.04709	0.286486	3.2598	7	0.859974	0.0613346	10701	87.3301	0.405936	0.929802	1	1	1	0	-0.175708	0.121372	0.197861	0.0624931	3.56e-05	TRUE	1.26e-142	FALSE	FALSE	FALSE	FALSE	ebi-a-GCST001212#Proinsulin levels
Fasting proinsulin	Obesity	DNMT3A	8	-0.149379	0.0573861	0.00923984	--	--	--	0.861243	0.769622	0.96377	0.00923984	5.57453	7	0.59021	0.0613346	10701	87.3301	0.336613	0.866243	1	1	1	0	-0.329905	0.135342	0.0506392	0.0624931	0.00012422	TRUE	8.46e-137	FALSE	FALSE	FALSE	TRUE	ebi-a-GCST001212#Proinsulin levels
Fasting proinsulin	Obesity	ASXL1	8	-0.147529	0.190027	0.437538	--	--	--	0.862837	0.594531	1.25223	0.437538	9.87893	7	0.195539	0.0613346	10701	87.3301	0.0857019	0.197553	0.788776	0.953992	0.999814	29	-0.498429	0.45705	0.317324	0.0624931	0.00083698	TRUE	9.8e-118	FALSE	FALSE	FALSE	FALSE	ebi-a-GCST001212#Proinsulin levels
Fasting proinsulin	Obesity	TET2	8	0.0700554	0.114813	0.541749	--	--	--	1.07257	0.856434	1.34325	0.541749	3.55368	7	0.829507	0.0613346	10701	87.3301	0.12025	0.337399	0.97022	0.999067	1	0	-0.0519143	0.270846	0.854319	0.0624931	0.00015696	TRUE	3.86e-135	FALSE	FALSE	FALSE	FALSE	ebi-a-GCST001212#Proinsulin levels
Fasting proinsulin	Obesity	JAK2	8	0.296931	0.522203	0.56962	--	--	--	1.34572	0.483556	3.7451	0.56962	3.25654	7	0.8603	0.0613346	10701	87.3301	0.0532716	0.0631601	0.134758	0.199882	0.392958	0	-0.612501	1.23195	0.636754	0.0624931	0.00295094	TRUE	3.61e-93	FALSE	FALSE	FALSE	FALSE	ebi-a-GCST001212#Proinsulin levels
Fasting proinsulin	Obesity	TP53	8	0.0268983	0.358436	0.94018	--	--	--	1.02726	0.508832	2.07391	0.94018	2.3197	7	0.940051	0.0613346	10701	87.3301	0.0569228	0.078002	0.232327	0.36664	0.688785	0	0.214216	0.844638	0.808257	0.0624931	0.00090772	TRUE	1.7e-116	FALSE	FALSE	FALSE	FALSE	ebi-a-GCST001212#Proinsulin levels
Fasting proinsulin	Obesity	mCA	8	-0.0176195	0.0872712	0.839999	--	--	--	0.982535	0.828059	1.16583	0.839999	10.9284	7	0.141773	0.0613346	10701	87.3301	0.24338	0.712745	0.999992	1	1	36	-0.227459	0.201148	0.301302	0.0624931	0.00016327	TRUE	6.07e-135	FALSE	FALSE	FALSE	FALSE	ebi-a-GCST001212#Proinsulin levels
Fasting proinsulin	Obesity	mLOX	8	-0.122062	0.0809554	0.131613	--	--	--	0.885093	0.755229	1.03729	0.131613	8.76231	7	0.270175	0.0613346	10701	87.3301	0.235411	0.694087	0.999985	1	1	20	-0.189155	0.203956	0.389488	0.0624931	0.0001853	TRUE	1.77e-131	FALSE	FALSE	FALSE	FALSE	ebi-a-GCST001212#Proinsulin levels
Fasting proinsulin	Obesity	mLOY	8	-0.0056161	0.0597035	0.925057	--	--	--	0.9944	0.884586	1.11785	0.925057	11.9747	7	0.101393	0.0613346	10701	87.3301	0.541454	0.983411	1	1	1	42	-0.259278	0.107515	0.0524637	0.0624931	7.64e-05	TRUE	1.69e-135	FALSE	TRUE	FALSE	FALSE	ebi-a-GCST001212#Proinsulin levels
HbA-1c	Obesity	EXCL	273	-0.0153999	0.0272543	0.572044	--	--	--	0.984718	0.933496	1.03875	0.572044	405.472	272	2.65e-07	0.121765	344182	166.132	0.679338	0.998005	1	1	1	33	-0.0206826	0.0439381	0.638218	0.097906	0.00449024	TRUE	0	FALSE	FALSE	TRUE	FALSE	ukb-d-30750_irnt#Glycated haemoglobin
HbA-1c	Obesity	DNMT3A	271	0.00093758	0.0321448	0.976731	--	--	--	1.00094	0.939821	1.06603	0.976731	435.92	270	6.18e-10	0.118771	344182	163.204	0.571325	0.989567	1	1	1	38	-0.0068573	0.0520223	0.895229	0.0949121	0.00560672	TRUE	0	FALSE	FALSE	TRUE	FALSE	ukb-d-30750_irnt#Glycated haemoglobin
HbA-1c	Obesity	ASXL1	272	0.0509821	0.0704144	0.469048	--	--	--	1.0523	0.916649	1.20803	0.469048	273.404	271	0.447667	0.118771	344182	163.204	0.120104	0.336973	0.970199	0.999071	1	1	-0.053356	0.113489	0.638633	0.0949121	0.0224343	TRUE	0	FALSE	FALSE	FALSE	FALSE	ukb-d-30750_irnt#Glycated haemoglobin
HbA-1c	Obesity	TET2	272	-0.090138	0.0520802	0.0834955	--	--	--	0.913805	0.825129	1.01201	0.0834955	292.585	271	0.175647	0.118771	344182	163.204	0.188466	0.572504	0.99965	1	1	7	-0.127027	0.0837633	0.130564	0.0949121	0.0123767	TRUE	0	FALSE	FALSE	FALSE	FALSE	ukb-d-30750_irnt#Glycated haemoglobin
HbA-1c	Obesity	PPM1D	55	0.388412	0.292869	0.184763	--	--	--	1.47464	0.830596	2.61807	0.184763	56.7457	54	0.373048	0.021706	344182	131.643	0.0540543	0.0663274	0.155555	0.236344	0.467342	5	0.0849809	0.535295	0.874465	0.0190741	0.0140328	TRUE	1.2e-16	FALSE	FALSE	FALSE	FALSE	ukb-d-30750_irnt#Glycated haemoglobin
HbA-1c	Obesity	JAK2	272	-0.405314	0.231116	0.0794772	--	--	--	0.666767	0.423882	1.04883	0.0794772	275.963	271	0.404975	0.118771	344182	163.204	0.0563467	0.0756519	0.216975	0.341286	0.651369	2	-0.414659	0.374834	0.269604	0.0949121	0.238613	FALSE	0	FALSE	FALSE	FALSE	FALSE	ukb-d-30750_irnt#Glycated haemoglobin
HbA-1c	Obesity	TP53	272	-0.234861	0.158193	0.137637	--	--	--	0.790681	0.579888	1.0781	0.137637	274.508	271	0.429104	0.118771	344182	163.204	0.0634552	0.104874	0.40012	0.615104	0.926839	1	0.0212922	0.255511	0.933649	0.0949121	0.115318	FALSE	3.15e-48	FALSE	FALSE	FALSE	FALSE	ukb-d-30750_irnt#Glycated haemoglobin
HbA-1c	Obesity	mCA	272	0.051309	0.0313649	0.101866	--	--	--	1.05265	0.989885	1.11939	0.101866	283.924	271	0.282621	0.118771	344182	163.204	0.419602	0.939271	1	1	1	5	0.0886536	0.0507365	0.0817162	0.0949121	0.00461209	TRUE	0	FALSE	FALSE	FALSE	FALSE	ukb-d-30750_irnt#Glycated haemoglobin
HbA-1c	Obesity	mLOX	272	0.0132309	0.0370485	0.720999	--	--	--	1.01332	0.942345	1.08964	0.720999	370.629	271	5.38e-05	0.118771	344182	163.204	0.405585	0.929706	1	1	1	27	-0.0093649	0.0599442	0.875971	0.0949121	0.00614482	TRUE	0	FALSE	FALSE	TRUE	FALSE	ukb-d-30750_irnt#Glycated haemoglobin
HbA-1c	Obesity	mLOY	272	0.0606001	0.0349723	0.0831306	--	--	--	1.06247	0.992086	1.13786	0.0831306	823.264	271	4.88e-57	0.118771	344182	163.204	0.81917	0.999905	1	1	1	67	-0.0106064	0.0563291	0.850788	0.0949121	0.0054981	TRUE	0	FALSE	FALSE	TRUE	FALSE	ukb-d-30750_irnt#Glycated haemoglobin
HDL cholesterol	Lipids and lipid transport	EXCL	243	0.00379223	0.0255583	0.882046	--	--	--	1.0038	0.954754	1.05536	0.882046	313.14	242	0.00138743	0.131465	315133	191.413	0.712468	0.998922	1	1	1	23	-0.0124318	0.0372465	0.738843	0.0966571	0.00558268	TRUE	0	FALSE	FALSE	TRUE	FALSE	ukb-d-30760_irnt#HDL cholesterol
HDL cholesterol	Lipids and lipid transport	DNMT3A	242	0.0299107	0.0310945	0.336086	--	--	--	1.03036	0.969442	1.09511	0.336086	367.214	241	2.85e-07	0.130974	315133	192.136	0.61293	0.994206	1	1	1	34	0.00026612	0.0452813	0.995316	0.0961669	0.00738567	TRUE	0	FALSE	FALSE	TRUE	FALSE	ukb-d-30760_irnt#HDL cholesterol
HDL cholesterol	Lipids and lipid transport	ASXL1	243	-3.95e-05	0.0749179	0.99958	--	--	--	0.999961	0.863399	1.15812	0.99958	277.05	242	0.0603146	0.130974	315133	192.136	0.127501	0.365497	0.98107	0.999619	1	13	0.0287126	0.109156	0.792742	0.0961669	0.0223891	TRUE	0	FALSE	FALSE	FALSE	FALSE	ukb-d-30760_irnt#HDL cholesterol
HDL cholesterol	Lipids and lipid transport	TET2	242	0.0209775	0.0503094	0.6767	--	--	--	1.0212	0.925308	1.12703	0.6767	235.161	241	0.593946	0.130974	315133	192.136	0.203057	0.614137	0.999873	1	1	0	0.0300772	0.0732245	0.68162	0.0961669	0.0133382	TRUE	0	FALSE	FALSE	FALSE	FALSE	ukb-d-30760_irnt#HDL cholesterol
HDL cholesterol	Lipids and lipid transport	PPM1D	46	0.434983	1.25878	0.729675	--	--	--	1.54494	0.131042	18.2142	0.729675	70.9965	45	0.00802101	0.0126999	315133	88.1094	0.0523697	0.059517	0.110899	0.157642	0.300629	37	1.02502	2.61603	0.697081	0.0126999	0.0164467	FALSE	1.59e-10	FALSE	FALSE	TRUE	FALSE	ukb-d-30760_raw#HDL cholesterol
HDL cholesterol	Lipids and lipid transport	JAK2	243	-0.0892779	0.238067	0.707652	--	--	--	0.914591	0.573562	1.45839	0.707652	264.046	242	0.157862	0.130974	315133	192.136	0.0570015	0.0783251	0.234464	0.370162	0.693829	8	0.0208663	0.347317	0.952143	0.0961669	0.212529	FALSE	0	FALSE	FALSE	FALSE	FALSE	ukb-d-30760_irnt#HDL cholesterol
HDL cholesterol	Lipids and lipid transport	TP53	243	-0.168971	0.156878	0.281441	--	--	--	0.844533	0.620983	1.14856	0.281441	229.329	242	0.710861	0.130974	315133	192.136	0.064849	0.110648	0.433448	0.657455	0.947777	0	-0.074849	0.228482	0.743504	0.0961669	0.0936567	TRUE	0.0680904	FALSE	FALSE	FALSE	FALSE	ukb-d-30760_irnt#HDL cholesterol
HDL cholesterol	Lipids and lipid transport	mCA	243	-0.0273862	0.0309148	0.375693	--	--	--	0.972985	0.91578	1.03376	0.375693	248.223	242	0.378002	0.130974	315133	192.136	0.454245	0.957694	1	1	1	3	0.0187782	0.0448518	0.675829	0.0961669	0.00383464	TRUE	0	FALSE	FALSE	FALSE	FALSE	ukb-d-30760_irnt#HDL cholesterol
HDL cholesterol	Lipids and lipid transport	mLOX	243	0.0494519	0.0327133	0.130616	--	--	--	1.0507	0.985441	1.12027	0.130616	259.594	242	0.208603	0.130974	315133	192.136	0.43929	0.950085	1	1	1	7	0.0814871	0.0476065	0.0882422	0.0961669	0.00435902	TRUE	0	FALSE	FALSE	FALSE	FALSE	ukb-d-30760_irnt#HDL cholesterol
HDL cholesterol	Lipids and lipid transport	mLOY	243	0.111875	0.0321874	0.00050948	--	--	--	1.11837	1.05	1.1912	0.00050948	626.288	242	7.51e-36	0.130974	315133	192.136	0.85455	0.99997	1	1	1	61	0.0852114	0.0468479	0.0701689	0.0961669	0.0042652	TRUE	0	FALSE	FALSE	TRUE	FALSE	ukb-d-30760_irnt#HDL cholesterol
LDL cholesterol	Lipids and lipid transport	EXCL	24	-0.0134652	0.0236603	0.569283	--	--	--	0.986625	0.941916	1.03346	0.569283	29.5931	23	0.161443	0.108238	21559	104.543	0.628223	0.995369	1	1	1	22	0.00276275	0.0360037	0.939528	0.105419	0.00025475	TRUE	0	FALSE	FALSE	FALSE	FALSE	met-c-895#Total cholesterol in LDL
LDL cholesterol	Lipids and lipid transport	DNMT3A	22	0.0139766	0.0279519	0.617059	--	--	--	1.01407	0.960012	1.07118	0.617059	29.2105	21	0.109039	0.100948	21559	105.131	0.505082	0.975979	1	1	1	28	-0.0188854	0.0417538	0.655917	0.0983529	0.00030073	TRUE	0	FALSE	FALSE	FALSE	FALSE	met-c-895#Total cholesterol in LDL
LDL cholesterol	Lipids and lipid transport	ASXL1	22	0.03359	0.0764923	0.660568	--	--	--	1.03416	0.890177	1.20143	0.660568	28.46	21	0.12758	0.100948	21559	105.131	0.10935	0.294442	0.943359	0.996696	1	26	0.031876	0.117288	0.78858	0.0983529	0.00226591	TRUE	0	FALSE	FALSE	FALSE	FALSE	met-c-895#Total cholesterol in LDL
LDL cholesterol	Lipids and lipid transport	TET2	22	-0.0517534	0.0561521	0.356704	--	--	--	0.949563	0.850602	1.06004	0.356704	29.3081	21	0.1068	0.100948	21559	105.131	0.167182	0.506186	0.998518	0.999997	1	28	0.1005	0.0733494	0.185824	0.0983529	0.00140071	TRUE	0	FALSE	TRUE	FALSE	FALSE	met-c-895#Total cholesterol in LDL
LDL cholesterol	Lipids and lipid transport	PPM1D	9	-0.244289	0.270416	0.366322	--	--	--	0.783261	0.461024	1.33073	0.366322	12.8497	8	0.117128	0.0397141	21556	99.0075	0.0574326	0.0800839	0.245855	0.388647	0.719079	38	0.138846	0.531779	0.801532	0.0385749	0.00321615	TRUE	8.43e-86	FALSE	FALSE	FALSE	FALSE	met-c-895#Total cholesterol in LDL
LDL cholesterol	Lipids and lipid transport	JAK2	22	-0.081085	0.215756	0.707053	--	--	--	0.922115	0.604129	1.40748	0.707053	21.4989	21	0.428859	0.100948	21559	105.131	0.0553913	0.0717594	0.19139	0.298191	0.581464	2	0.144718	0.324568	0.660474	0.0983529	0.0164414	TRUE	9.02e-164	FALSE	FALSE	FALSE	FALSE	met-c-895#Total cholesterol in LDL
LDL cholesterol	Lipids and lipid transport	TP53	22	0.0869909	0.14769	0.555854	--	--	--	1.09089	0.816702	1.45712	0.555854	19.6061	21	0.546322	0.100948	21559	105.131	0.0614232	0.0964789	0.349729	0.546492	0.882227	0	0.27332	0.221372	0.231265	0.0983529	0.00851291	TRUE	1.45e-229	FALSE	FALSE	FALSE	FALSE	met-c-895#Total cholesterol in LDL
LDL cholesterol	Lipids and lipid transport	mCA	22	-0.0096242	0.034858	0.782474	--	--	--	0.990422	0.925014	1.06045	0.782474	30.7716	21	0.0775445	0.100948	21559	105.131	0.366973	0.898799	1	1	1	32	-0.0432561	0.052581	0.420404	0.0983529	0.00046866	TRUE	0	FALSE	FALSE	FALSE	FALSE	met-c-895#Total cholesterol in LDL
LDL cholesterol	Lipids and lipid transport	mLOX	22	-0.047361	0.029474	0.108082	--	--	--	0.953743	0.900207	1.01046	0.108082	19.9338	21	0.52546	0.100948	21559	105.131	0.354557	0.885997	1	1	1	0	-0.0642265	0.0439693	0.159627	0.0983529	0.00041643	TRUE	0	FALSE	FALSE	FALSE	FALSE	met-c-895#Total cholesterol in LDL
LDL cholesterol	Lipids and lipid transport	mLOY	23	-0.0225261	0.0276887	0.415904	--	--	--	0.977726	0.926079	1.03225	0.415904	48.7132	22	0.00087272	0.103957	21559	104.097	0.766427	0.999617	1	1	1	55	-0.0083533	0.0422062	0.845014	0.101269	0.00032826	TRUE	0	FALSE	FALSE	TRUE	FALSE	met-c-895#Total cholesterol in LDL
Lifetime smoking	Diet and lifestyle	EXCL	120	0.109009	0.106066	0.304069	--	--	--	1.11517	0.905851	1.37286	0.304069	127.93	119	0.271615	0.0260041	213372	45.1849	0.201783	0.608818	0.999835	1	1	7	-0.428694	0.415	0.303718	0.0260094	0.00111377	TRUE	0	FALSE	FALSE	FALSE	FALSE	Lifetime smoking
Lifetime smoking	Diet and lifestyle	DNMT3A	120	0.143411	0.121551	0.238063	--	--	--	1.1542	0.909529	1.4647	0.238063	134.058	119	0.163425	0.0260041	213372	45.1849	0.170365	0.515276	0.998683	0.999998	1	11	0.147873	0.479481	0.75832	0.0260094	0.00143458	TRUE	0	FALSE	FALSE	FALSE	FALSE	Lifetime smoking
Lifetime smoking	Diet and lifestyle	ASXL1	120	1.52024	0.342622	9.12e-06	--	--	--	4.57332	2.33661	8.95112	9.12e-06	139.326	119	0.0982071	0.0260041	213372	45.1849	0.0649797	0.111163	0.435956	0.660311	0.948848	15	2.53229	1.3554	0.0642002	0.0260094	0.0133871	TRUE	7.29e-64	FALSE	FALSE	FALSE	FALSE	Lifetime smoking
Lifetime smoking	Diet and lifestyle	TET2	120	-0.229767	0.228526	0.314691	--	--	--	0.794719	0.507795	1.24377	0.314691	107.625	119	0.763826	0.0260041	213372	45.1849	0.0792812	0.170713	0.706434	0.91017	0.998805	0	-0.753145	0.897709	0.403186	0.0260094	0.00456497	TRUE	2.32e-261	FALSE	FALSE	FALSE	FALSE	Lifetime smoking
Lifetime smoking	Diet and lifestyle	PPM1D	30	0.561805	1.15061	0.625361	--	--	--	1.75384	0.183895	16.7266	0.625361	30.636	29	0.382782	0.00705351	213372	43.2988	0.0513153	0.0552728	0.0834323	0.108876	0.18809	5	5.01138	5.232	0.346345	0.0070551	0.0103172	FALSE	1.25e-10	FALSE	FALSE	FALSE	FALSE	Lifetime smoking
Lifetime smoking	Diet and lifestyle	JAK2	120	-0.489432	1.03667	0.636841	--	--	--	0.612975	0.0803551	4.67597	0.636841	98.2831	119	0.917116	0.0260041	213372	45.1849	0.0513855	0.0555554	0.0852604	0.112128	0.19577	0	0.666646	4.07366	0.870288	0.0260094	0.0877326	FALSE	0	FALSE	FALSE	FALSE	FALSE	Lifetime smoking
Lifetime smoking	Diet and lifestyle	TP53	120	0.630344	0.715284	0.378183	--	--	--	1.87826	0.462267	7.63162	0.378183	119.743	119	0.46365	0.0260041	213372	45.1849	0.0529282	0.0617714	0.125639	0.18377	0.358431	1	-0.853803	2.8335	0.763698	0.0260094	0.0502836	FALSE	1.78e-124	FALSE	FALSE	FALSE	FALSE	Lifetime smoking
Lifetime smoking	Diet and lifestyle	mCA	120	0.122111	0.138806	0.379008	--	--	--	1.12988	0.860753	1.48315	0.379008	116.238	119	0.554543	0.0260041	213372	45.1849	0.130275	0.375318	0.98337	0.999696	1	0	0.655259	0.544502	0.231226	0.0260094	0.00179735	TRUE	0	FALSE	FALSE	FALSE	FALSE	Lifetime smoking
Lifetime smoking	Diet and lifestyle	mLOX	120	0.369163	0.150728	0.0143171	--	--	--	1.44652	1.07652	1.94369	0.0143171	131.235	119	0.208879	0.0260041	213372	45.1849	0.12686	0.361825	0.978821	0.999502	1	9	-0.382756	0.589077	0.517113	0.0260094	0.00230012	TRUE	6.54e-306	FALSE	FALSE	FALSE	FALSE	Lifetime smoking
Lifetime smoking	Diet and lifestyle	mLOY	120	0.532155	0.111258	1.73e-06	--	--	--	1.7026	1.36901	2.11747	1.73e-06	178.074	119	0.0003697	0.0260041	213372	45.1849	0.269412	0.758999	0.999997	1	1	33	0.612647	0.437381	0.163923	0.0260094	0.00140008	TRUE	0	FALSE	FALSE	TRUE	FALSE	Lifetime smoking
Monounsaturated fatty acids	Fatty acid profile and metabolism	EXCL	7	-0.0467474	0.0571794	0.413611	--	--	--	0.954328	0.853151	1.06751	0.413611	11.0409	6	0.0871216	0.0288127	13530	57.3092	0.218554	0.653169	0.999948	1	1	46	-0.0199716	0.272142	0.944344	0.0283362	9.99e-05	TRUE	1.49e-74	FALSE	FALSE	FALSE	FALSE	met-c-916#Mono-unsaturated fatty acids
Monounsaturated fatty acids	Fatty acid profile and metabolism	DNMT3A	7	-0.034123	0.0512222	0.505299	--	--	--	0.966453	0.874137	1.06852	0.505299	7.10307	6	0.311421	0.0288127	13530	57.3092	0.183729	0.557016	0.99946	1	1	16	-0.121571	0.241018	0.635411	0.0283362	7.68e-05	TRUE	1.2e-75	FALSE	FALSE	FALSE	FALSE	met-c-916#Mono-unsaturated fatty acids
Monounsaturated fatty acids	Fatty acid profile and metabolism	ASXL1	7	-0.086075	0.140049	0.538813	--	--	--	0.917525	0.697279	1.20734	0.538813	6.83154	6	0.336707	0.0288127	13530	57.3092	0.0666123	0.117937	0.473424	0.704774	0.96584	12	0.245364	0.650431	0.721482	0.0283362	0.00057028	TRUE	2.34e-62	FALSE	FALSE	FALSE	FALSE	met-c-916#Mono-unsaturated fatty acids
Monounsaturated fatty acids	Fatty acid profile and metabolism	TET2	7	-0.173919	0.0937885	0.0636857	--	--	--	0.840365	0.699252	1.00996	0.0636857	2.71161	6	0.844074	0.0288127	13530	57.3092	0.0824939	0.184115	0.750065	0.935182	0.999517	0	-0.612237	0.408122	0.193871	0.0283362	0.00024651	TRUE	2.42e-69	FALSE	FALSE	FALSE	FALSE	met-c-916#Mono-unsaturated fatty acids
Monounsaturated fatty acids	Fatty acid profile and metabolism	PPM1D	2	0.204411	0.438532	0.641126	--	--	--	1.2268	0.519383	2.89775	0.641126	1.20679	1	0.271968	0.00879604	13535	60.0421	0.0516406	0.0565804	0.091852	0.123818	0.223069	17	--	--	--	0.00865351	0.00034509	TRUE	1.54e-17	FALSE	FALSE	FALSE	FALSE	met-c-916#Mono-unsaturated fatty acids
Monounsaturated fatty acids	Fatty acid profile and metabolism	JAK2	7	0.00090253	0.533513	0.99865	--	--	--	1.0009	0.351768	2.84792	0.99865	9.33537	6	0.155577	0.0288127	13530	57.3092	0.0515353	0.0561576	0.0891381	0.119011	0.211896	36	-1.0293	2.5221	0.700081	0.0283362	0.00779185	TRUE	1.51e-20	FALSE	FALSE	FALSE	FALSE	met-c-916#Mono-unsaturated fatty acids
Monounsaturated fatty acids	Fatty acid profile and metabolism	TP53	7	-0.266211	0.307712	0.386967	--	--	--	0.766277	0.419233	1.40061	0.386967	6.62462	6	0.35696	0.0288127	13530	57.3092	0.053245	0.0630521	0.134036	0.198598	0.390206	9	-1.32864	1.38137	0.380309	0.0283362	0.00290376	TRUE	5.49e-40	FALSE	FALSE	FALSE	FALSE	met-c-916#Mono-unsaturated fatty acids
Monounsaturated fatty acids	Fatty acid profile and metabolism	mCA	7	-0.004647	0.0571747	0.935222	--	--	--	0.995364	0.889844	1.1134	0.935222	6.01517	6	0.421492	0.0288127	13530	57.3092	0.13919	0.408448	0.990463	0.999897	1	0	0.374231	0.248683	0.1927	0.0283362	9.06e-05	TRUE	6.5e-75	FALSE	FALSE	FALSE	FALSE	met-c-916#Mono-unsaturated fatty acids
Monounsaturated fatty acids	Fatty acid profile and metabolism	mLOX	7	-0.0909831	0.0954956	0.340719	--	--	--	0.913033	0.75718	1.10097	0.340719	15.732	6	0.015267	0.0288127	13530	57.3092	0.135472	0.394167	0.987513	0.999822	1	62	-0.214899	0.452479	0.654852	0.0283362	0.00028586	TRUE	9.85e-67	FALSE	FALSE	TRUE	FALSE	met-c-916#Mono-unsaturated fatty acids
Monounsaturated fatty acids	Fatty acid profile and metabolism	mLOY	7	-0.104937	0.0929325	0.258827	--	--	--	0.900382	0.750449	1.08027	0.258827	37.1157	6	1.67e-06	0.0288127	13530	57.3092	0.293136	0.800445	0.999999	1	1	84	-0.583916	0.383929	0.188767	0.0283362	0.00028532	TRUE	5.4e-66	FALSE	FALSE	TRUE	FALSE	met-c-916#Mono-unsaturated fatty acids
Omega 6 polyunsaturated fatty acids	Fatty acid profile and metabolism	EXCL	12	-0.0504895	0.0432837	0.243421	--	--	--	0.950764	0.873432	1.03494	0.243421	20.7364	11	0.0362077	0.0505199	13501	59.8058	0.345732	0.876339	1	1	1	47	-0.0378794	0.109163	0.735785	0.0503979	0.00018878	TRUE	1.97e-132	FALSE	FALSE	TRUE	FALSE	met-c-856#Omega-6 fatty acids
Omega 6 polyunsaturated fatty acids	Fatty acid profile and metabolism	DNMT3A	12	0.00881272	0.0543271	0.871136	--	--	--	1.00885	0.90695	1.1222	0.871136	26.1157	11	0.00623746	0.0505199	13501	59.8058	0.286605	0.795357	1	1	1	58	-0.0277991	0.136552	0.842766	0.0503979	0.00026351	TRUE	2.31e-129	FALSE	FALSE	TRUE	FALSE	met-c-856#Omega-6 fatty acids
Omega 6 polyunsaturated fatty acids	Fatty acid profile and metabolism	ASXL1	12	-0.127417	0.107705	0.236802	--	--	--	0.880366	0.712825	1.08729	0.236802	13.3452	11	0.271365	0.0505199	13501	59.8058	0.0793178	0.170929	0.707768	0.911163	0.998852	18	0.288787	0.234904	0.24707	0.0503979	0.00116738	TRUE	1.46e-108	FALSE	FALSE	FALSE	FALSE	met-c-856#Omega-6 fatty acids
Omega 6 polyunsaturated fatty acids	Fatty acid profile and metabolism	TET2	12	-0.0548322	0.0753803	0.466976	--	--	--	0.946644	0.816623	1.09737	0.466976	12.5108	11	0.326494	0.0505199	13501	59.8058	0.107594	0.28727	0.936834	0.995881	1	12	0.0193727	0.189702	0.920679	0.0503979	0.00055891	TRUE	1.82e-120	FALSE	FALSE	FALSE	FALSE	met-c-856#Omega-6 fatty acids
Omega 6 polyunsaturated fatty acids	Fatty acid profile and metabolism	PPM1D	4	0.0610406	0.374596	0.870557	--	--	--	1.06294	0.510091	2.21499	0.870557	1.60268	3	0.658783	0.0122188	13502	41.7395	0.0522799	0.0591546	0.10854	0.153455	0.29118	0	-0.084112	0.797025	0.925584	0.0121783	0.00038916	TRUE	3.05e-25	FALSE	FALSE	FALSE	FALSE	met-c-856#Omega-6 fatty acids
Omega 6 polyunsaturated fatty acids	Fatty acid profile and metabolism	JAK2	12	-0.524863	0.319528	0.100461	--	--	--	0.591637	0.316277	1.10673	0.100461	4.36628	11	0.957953	0.0505199	13501	59.8058	0.0526938	0.0608256	0.119461	0.172843	0.334569	0	-0.869418	0.768471	0.284305	0.0503979	0.00590691	TRUE	1.09e-66	FALSE	FALSE	FALSE	FALSE	met-c-856#Omega-6 fatty acids
Omega 6 polyunsaturated fatty acids	Fatty acid profile and metabolism	TP53	12	0.052394	0.219797	0.81159	--	--	--	1.05379	0.684951	1.62125	0.81159	5.78553	11	0.887284	0.0505199	13501	59.8058	0.0556981	0.0730069	0.199578	0.312069	0.604784	0	0.502182	0.529093	0.364924	0.0503979	0.00232632	TRUE	1.23e-93	FALSE	FALSE	FALSE	FALSE	met-c-856#Omega-6 fatty acids
Omega 6 polyunsaturated fatty acids	Fatty acid profile and metabolism	mCA	12	-0.0127303	0.0573013	0.824186	--	--	--	0.98735	0.882461	1.10471	0.824186	19.6561	11	0.0502857	0.0505199	13501	59.8058	0.208716	0.628688	0.999908	1	1	44	-0.0244904	0.145011	0.869253	0.0503979	0.00030031	TRUE	5.6e-128	FALSE	FALSE	FALSE	FALSE	met-c-856#Omega-6 fatty acids
Omega 6 polyunsaturated fatty acids	Fatty acid profile and metabolism	mLOX	12	-0.0624417	0.0601697	0.299382	--	--	--	0.939468	0.834958	1.05706	0.299382	20.5374	11	0.0384929	0.0505199	13501	59.8058	0.202125	0.610038	0.999843	1	1	46	-0.0444107	0.151452	0.775339	0.0503979	0.00035473	TRUE	3.39e-123	FALSE	FALSE	TRUE	FALSE	met-c-856#Omega-6 fatty acids
Omega 6 polyunsaturated fatty acids	Fatty acid profile and metabolism	mLOY	12	-0.0302526	0.0473334	0.522733	--	--	--	0.9702	0.884241	1.06452	0.522733	31.4941	11	0.00091904	0.0505199	13501	59.8058	0.465496	0.960102	1	1	1	65	0.00300571	0.118739	0.980303	0.0503979	0.00021024	TRUE	8.35e-127	FALSE	FALSE	TRUE	FALSE	met-c-856#Omega-6 fatty acids
Plasma IGF-1	Developmental and growth factors	EXCL	322	0.0378997	0.0291702	0.193854	--	--	--	1.03863	0.980911	1.09974	0.193854	449.65	321	2.69e-06	0.0962611	342439	110.088	0.578058	0.99042	1	1	1	29	0.0557198	0.0557585	0.318401	0.0920789	0.00387944	TRUE	0	FALSE	FALSE	TRUE	FALSE	ukb-d-30770_irnt#IGF-1
Plasma IGF-1	Developmental and growth factors	DNMT3A	318	0.0333461	0.0341948	0.32947	--	--	--	1.03391	0.966885	1.10558	0.32947	482.208	317	5.88e-09	0.0950346	342439	110.544	0.481702	0.968553	1	1	1	34	0.042048	0.0653766	0.520583	0.0908524	0.00520329	TRUE	0	FALSE	FALSE	TRUE	FALSE	ukb-d-30770_irnt#IGF-1
Plasma IGF-1	Developmental and growth factors	ASXL1	318	-0.019486	0.0801498	0.807912	--	--	--	0.980703	0.838132	1.14753	0.807912	342.815	317	0.152686	0.0950346	342439	110.544	0.105796	0.280141	0.930331	0.995017	1	8	0.086361	0.153175	0.573287	0.0908524	0.0278166	TRUE	0	FALSE	FALSE	FALSE	FALSE	ukb-d-30770_irnt#IGF-1
Plasma IGF-1	Developmental and growth factors	TET2	318	-0.0136056	0.0581882	0.815124	--	--	--	0.986486	0.880157	1.10566	0.815124	351.834	317	0.0865927	0.0950346	342439	110.544	0.160135	0.482773	0.997635	0.999993	1	10	-0.0386582	0.111025	0.727928	0.0908524	0.0147601	TRUE	0	FALSE	FALSE	FALSE	FALSE	ukb-d-30770_irnt#IGF-1
Plasma IGF-1	Developmental and growth factors	PPM1D	68	-0.173625	0.335805	0.605128	--	--	--	0.840612	0.435264	1.62345	0.605128	79.5596	67	0.13995	0.0179482	342439	92.018	0.053351	0.0634798	0.136827	0.203505	0.400496	16	-0.454323	0.723072	0.531961	0.0179482	0.0197803	FALSE	0.00486857	FALSE	FALSE	FALSE	FALSE	ukb-d-30770_irnt#IGF-1
Plasma IGF-1	Developmental and growth factors	JAK2	318	0.245012	0.251768	0.330471	--	--	--	1.27764	0.780007	2.09274	0.330471	319.719	317	0.446654	0.0950346	342439	110.544	0.0550745	0.070471	0.182902	0.283692	0.556171	1	-0.194978	0.480146	0.684958	0.0908524	0.263821	FALSE	0	FALSE	FALSE	FALSE	FALSE	ukb-d-30770_irnt#IGF-1
Plasma IGF-1	Developmental and growth factors	TP53	318	-0.0104401	0.172355	0.951699	--	--	--	0.989614	0.705919	1.38732	0.951699	279.567	317	0.936096	0.0950346	342439	110.544	0.0607499	0.093704	0.332613	0.521962	0.862727	0	0.059393	0.329075	0.856888	0.0908524	0.112833	FALSE	6.93e-57	FALSE	FALSE	FALSE	FALSE	ukb-d-30770_irnt#IGF-1
Plasma IGF-1	Developmental and growth factors	mCA	318	0.0698995	0.0336112	0.0375577	--	--	--	1.0724	1.00403	1.14543	0.0375577	307.289	317	0.641742	0.0950346	342439	110.544	0.349033	0.880714	1	1	1	0	0.131626	0.0641627	0.0410479	0.0908524	0.00498628	TRUE	0	FALSE	FALSE	FALSE	TRUE	ukb-d-30770_irnt#IGF-1
Plasma IGF-1	Developmental and growth factors	mLOX	317	0.02889	0.0378957	0.445848	--	--	--	1.02931	0.955629	1.10868	0.445848	374.874	316	0.0126568	0.094926	342439	110.746	0.336886	0.866424	1	1	1	16	0.02842	0.0725148	0.695382	0.0907438	0.00666912	TRUE	0	FALSE	FALSE	TRUE	FALSE	ukb-d-30770_irnt#IGF-1
Plasma IGF-1	Developmental and growth factors	mLOY	316	0.0389238	0.033121	0.239916	--	--	--	1.03969	0.974341	1.10942	0.239916	706.573	315	4.29e-32	0.0950346	342439	110.544	0.728814	0.999129	1	1	1	55	0.0429648	0.0631559	0.496817	0.0908524	0.00704619	TRUE	0	FALSE	FALSE	TRUE	FALSE	ukb-d-30770_irnt#IGF-1
Plasma interleukin 6 receptor subunit	Inflammatory factors	EXCL	2	-0.0060886	0.0124824	0.625709	--	--	--	0.99393	0.969908	1.01855	0.625709	5.84e-05	1	0.993904	0.313568	3394	774.519	0.97337	1	1	1	1	0	--	--	--	0.249436	1.91e-06	TRUE	9.59e-221	FALSE	FALSE	FALSE	FALSE	prot-b-23#interleukin 6 receptor
Plasma interleukin 6 receptor subunit	Inflammatory factors	DNMT3A	2	-0.0062985	0.0139647	0.651968	--	--	--	0.993721	0.966891	1.0213	0.651968	0.275462	1	0.599691	0.313568	3394	774.519	0.935321	1	1	1	1	0	--	--	--	0.249436	4.83e-06	TRUE	4.54e-220	FALSE	FALSE	FALSE	FALSE	prot-b-23#interleukin 6 receptor
Plasma interleukin 6 receptor subunit	Inflammatory factors	ASXL1	2	-0.0422174	0.038798	0.276536	--	--	--	0.958661	0.888464	1.03441	0.276536	0.278264	1	0.597841	0.313568	3394	774.519	0.239623	0.705402	0.999991	1	1	0	--	--	--	0.249436	0.00011432	TRUE	2.91e-213	FALSE	FALSE	FALSE	FALSE	prot-b-23#interleukin 6 receptor
Plasma interleukin 6 receptor subunit	Inflammatory factors	TET2	2	-0.0336887	0.0278475	0.226374	--	--	--	0.966872	0.915514	1.02111	0.226374	0.00027255	1	0.986828	0.313568	3394	774.519	0.4137	0.935936	1	1	1	0	--	--	--	0.249436	5.86e-05	TRUE	1.15e-215	FALSE	FALSE	FALSE	FALSE	prot-b-23#interleukin 6 receptor
Plasma interleukin 6 receptor subunit	Inflammatory factors	PPM1D	2	-0.081231	0.0678125	0.230965	--	--	--	0.921981	0.807233	1.05304	0.230965	0.00424622	1	0.948044	0.313568	3394	774.519	0.110168	0.297808	0.946277	0.997035	1	0	--	--	--	0.249436	0.00034164	TRUE	3.51e-207	FALSE	FALSE	FALSE	FALSE	prot-b-23#interleukin 6 receptor
Plasma interleukin 6 receptor subunit	Inflammatory factors	JAK2	2	-0.0249189	0.156802	0.873732	--	--	--	0.975389	0.717308	1.32633	0.873732	1.5245	1	0.21694	0.313568	3394	774.519	0.0668547	0.118979	0.479534	0.711986	0.968325	34	--	--	--	0.249436	0.00131622	TRUE	1.26e-193	FALSE	FALSE	FALSE	FALSE	prot-b-23#interleukin 6 receptor
Plasma interleukin 6 receptor subunit	Inflammatory factors	TP53	2	-0.0226936	0.0871298	0.794511	--	--	--	0.977562	0.824096	1.15961	0.794511	0.275117	1	0.59992	0.313568	3394	774.519	0.0859289	0.198563	0.791893	0.955445	0.999831	0	--	--	--	0.249436	0.00013521	TRUE	1.61e-212	FALSE	FALSE	FALSE	FALSE	prot-b-23#interleukin 6 receptor
Plasma interleukin 6 receptor subunit	Inflammatory factors	mCA	2	-0.0018888	0.0169787	0.91142	--	--	--	0.998113	0.965444	1.03189	0.91142	0.219496	1	0.639424	0.313568	3394	774.519	0.814486	0.999908	1	1	1	0	--	--	--	0.249436	3.47e-06	TRUE	2.64e-220	FALSE	FALSE	FALSE	FALSE	prot-b-23#interleukin 6 receptor
Plasma interleukin 6 receptor subunit	Inflammatory factors	mLOX	2	-0.0264213	0.0175216	0.131573	--	--	--	0.973925	0.941046	1.00795	0.131573	0.0727871	1	0.787321	0.313568	3394	774.519	0.798416	0.999852	1	1	1	0	--	--	--	0.249436	3.72e-05	TRUE	1.42e-215	FALSE	FALSE	FALSE	FALSE	prot-b-23#interleukin 6 receptor
Plasma interleukin 6 receptor subunit	Inflammatory factors	mLOY	2	-0.0206713	0.0110828	0.0621579	--	--	--	0.979541	0.958492	1.00105	0.0621579	0.142168	1	0.706135	0.313568	3394	774.519	0.996604	1	1	1	1	0	--	--	--	0.249436	2.3e-05	TRUE	6.03e-216	FALSE	FALSE	FALSE	FALSE	prot-b-23#interleukin 6 receptor
Plasma oestradiol	Sex hormones and reproduction	EXCL	2	1.3e-05	0.00050025	0.979274	--	--	--	1.00001	0.999033	1.00099	0.979274	0.00011811	1	0.991329	0.00134132	54498	36.5968	0.0574583	0.0800341	0.242845	0.381767	0.70491	0	--	--	--	0.00134133	6.5e-09	TRUE	1.74e-15	FALSE	FALSE	FALSE	FALSE	ukb-d-30800_raw#Oestradiol
Plasma oestradiol	Sex hormones and reproduction	DNMT3A	1	--	--	--	0.00074938	0.0007842	0.339274	1.00075	0.999213	1.00229	0.339274	--	--	--	0.00064266	54498	35.0451	0.0528425	0.0613788	0.122253	0.177115	0.341346	--	--	--	--	0.00064267	9.29e-06	TRUE	1.22e-06	TRUE	FALSE	FALSE	FALSE	ukb-d-30800_raw#Oestradiol
Plasma oestradiol	Sex hormones and reproduction	ASXL1	1	--	--	--	1.06092	1.04394	0.309504	2.88902	0.373363	22.3548	0.309504	--	--	--	0.00069056	54498	37.659	0.0503945	0.0515782	0.0598973	0.0673041	0.0901247	--	--	--	--	0.0006906	8.12e-05	TRUE	0.0001789	TRUE	FALSE	FALSE	FALSE	ukb-d-30800_irnt#Oestradiol
Plasma oestradiol	Sex hormones and reproduction	TET2	1	--	--	--	-0.0011674	0.00156449	0.455562	0.998833	0.995775	1.0019	0.455562	--	--	--	0.00064266	54498	35.0451	0.0507125	0.0528505	0.0679179	0.0813929	0.123138	--	--	--	--	0.00064267	2.26e-05	TRUE	7.8e-06	TRUE	FALSE	FALSE	FALSE	ukb-d-30800_raw#Oestradiol
Plasma oestradiol	Sex hormones and reproduction	JAK2	1	--	--	--	-0.0040268	0.0070926	0.570207	0.995981	0.982231	1.00992	0.570207	--	--	--	0.00064266	54498	35.0451	0.0500342	0.0501368	0.0508556	0.0514912	0.053427	--	--	--	--	0.00064267	0.0002689	TRUE	0.0521013	TRUE	FALSE	FALSE	FALSE	ukb-d-30800_raw#Oestradiol
Plasma oestradiol	Sex hormones and reproduction	TP53	1	--	--	--	-0.0020432	0.00488008	0.675443	0.997959	0.988459	1.00755	0.675443	--	--	--	0.00064266	54498	35.0451	0.0500722	0.050289	0.0518072	0.053151	0.0572496	--	--	--	--	0.00064267	6.92e-05	TRUE	0.00022062	TRUE	FALSE	FALSE	FALSE	ukb-d-30800_raw#Oestradiol
Plasma oestradiol	Sex hormones and reproduction	mCA	1	--	--	--	-0.0005065	0.00094948	0.593733	0.999494	0.997635	1.00136	0.593733	--	--	--	0.00064266	54498	35.0451	0.0519152	0.0576653	0.0985159	0.135367	0.248673	--	--	--	--	0.00064267	4.26e-06	TRUE	4.16e-07	TRUE	FALSE	FALSE	FALSE	ukb-d-30800_raw#Oestradiol
Plasma oestradiol	Sex hormones and reproduction	mLOX	1	--	--	--	0.808824	0.469678	0.0850548	2.24527	0.894272	5.63723	0.0850548	--	--	--	0.00069056	54498	37.659	0.0519744	0.0578888	0.099708	0.137274	0.252209	--	--	--	--	0.0006906	4.72e-05	TRUE	5.31e-05	TRUE	FALSE	FALSE	FALSE	ukb-d-30800_irnt#Oestradiol
Plasma oestradiol	Sex hormones and reproduction	mLOY	1	--	--	--	0.482988	0.298594	0.105762	1.62091	0.902798	2.91023	0.105762	--	--	--	0.00069056	54498	37.659	0.0555124	0.07184	0.184795	0.281355	0.533777	--	--	--	--	0.0006906	1.68e-05	TRUE	5.94e-06	TRUE	FALSE	FALSE	FALSE	ukb-d-30800_irnt#Oestradiol
Plasma progesterone	Sex hormones and reproduction	EXCL	3	-0.070915	0.0510792	0.165036	--	--	--	0.931541	0.842796	1.02963	0.165036	2.46522	2	0.291531	0.0527229	2913	53.969	0.358213	0.889544	1	1	1	19	-0.592987	0.336291	0.328424	0.0532366	3.92e-05	TRUE	1.05e-34	FALSE	FALSE	FALSE	FALSE	hormone measurement, progesterone measurement PMID:26014426#hormone measurement, progesterone measurement
Plasma progesterone	Sex hormones and reproduction	DNMT3A	3	0.00503536	0.0515499	0.922187	--	--	--	1.00505	0.908462	1.1119	0.922187	1.5405	2	0.462897	0.0527229	2913	53.969	0.29689	0.811983	1	1	1	0	-0.455601	0.37678	0.439896	0.0532366	1.59e-05	TRUE	2.31e-35	FALSE	FALSE	FALSE	FALSE	hormone measurement, progesterone measurement PMID:26014426#hormone measurement, progesterone measurement
Plasma progesterone	Sex hormones and reproduction	ASXL1	3	-0.358312	0.143142	0.012308	--	--	--	0.698855	0.527889	0.925193	0.012308	0.341768	2	0.842919	0.0527229	2913	53.969	0.0806155	0.176346	0.726062	0.922095	0.999203	0	-0.963736	1.04593	0.526023	0.0532366	0.00051926	TRUE	4.31e-30	FALSE	FALSE	FALSE	TRUE	hormone measurement, progesterone measurement PMID:26014426#hormone measurement, progesterone measurement
Plasma progesterone	Sex hormones and reproduction	TET2	3	-0.120688	0.102952	0.241085	--	--	--	0.88631	0.724355	1.08448	0.241085	0.271684	2	0.872981	0.0527229	2913	53.969	0.110164	0.29758	0.94564	0.996941	1	0	-0.477847	0.751335	0.639375	0.0532366	6.7e-05	TRUE	3.87e-34	FALSE	FALSE	FALSE	FALSE	hormone measurement, progesterone measurement PMID:26014426#hormone measurement, progesterone measurement
Plasma progesterone	Sex hormones and reproduction	JAK2	3	-1.13208	0.463073	0.0144965	--	--	--	0.322361	0.130067	0.798947	0.0144965	0.552045	2	0.758796	0.0527229	2913	53.969	0.0528114	0.0613006	0.122569	0.178346	0.346654	0	-3.62659	3.39279	0.478803	0.0532366	0.00532178	TRUE	3.45e-18	FALSE	FALSE	FALSE	TRUE	hormone measurement, progesterone measurement PMID:26014426#hormone measurement, progesterone measurement
Plasma progesterone	Sex hormones and reproduction	TP53	3	-0.0831569	0.321997	0.796211	--	--	--	0.920207	0.489549	1.72972	0.796211	0.104907	2	0.948899	0.0527229	2913	53.969	0.0559474	0.0740226	0.206255	0.323329	0.623145	0	-0.836593	2.3487	0.78216	0.0532366	6.83e-05	TRUE	4.09e-34	FALSE	FALSE	FALSE	FALSE	hormone measurement, progesterone measurement PMID:26014426#hormone measurement, progesterone measurement
Plasma progesterone	Sex hormones and reproduction	mCA	3	-0.118461	0.0732266	0.10572	--	--	--	0.888287	0.769523	1.02538	0.10572	2.74843	2	0.253038	0.0527229	2913	53.969	0.215788	0.647186	0.999944	1	1	27	-0.86222	0.456587	0.310037	0.0532366	9.49e-05	TRUE	1.06e-33	FALSE	FALSE	FALSE	FALSE	hormone measurement, progesterone measurement PMID:26014426#hormone measurement, progesterone measurement
Plasma progesterone	Sex hormones and reproduction	mLOX	3	0.145462	0.0645303	0.0241859	--	--	--	1.15657	1.01916	1.31251	0.0241859	0.303119	2	0.859367	0.0527229	2913	53.969	0.208913	0.628436	0.999902	1	1	0	-0.100525	0.472792	0.866628	0.0532366	8.58e-05	TRUE	1.16e-33	FALSE	FALSE	FALSE	TRUE	hormone measurement, progesterone measurement PMID:26014426#hormone measurement, progesterone measurement
Plasma progesterone	Sex hormones and reproduction	mLOY	3	-0.186596	0.0403976	3.86e-06	--	--	--	0.829779	0.766611	0.898151	3.86e-06	1.07885	2	0.583083	0.0527229	2913	53.969	0.481569	0.96652	1	1	1	0	-0.480114	0.2962	0.35191	0.0532366	0.00014017	TRUE	7.46e-33	FALSE	FALSE	FALSE	FALSE	hormone measurement, progesterone measurement PMID:26014426#hormone measurement, progesterone measurement
Serum calcium	Diet and lifestyle	EXCL	188	-0.0222387	0.0352712	0.528363	--	--	--	0.978007	0.91268	1.04801	0.528363	233.782	187	0.0114152	0.0560368	315153	95.8815	0.376786	0.907024	1	1	1	20	0.00532662	0.0655827	0.935354	0.0503754	0.00200215	TRUE	0	FALSE	FALSE	TRUE	FALSE	ukb-d-30680_irnt#Calcium
Serum calcium	Diet and lifestyle	DNMT3A	190	-0.016707	0.041454	0.686929	--	--	--	0.983432	0.906688	1.06667	0.686929	261.878	189	0.00035489	0.0558635	315153	96.0604	0.311471	0.833663	1	1	1	28	0.0199316	0.0770119	0.796064	0.0502022	0.0027466	TRUE	0	FALSE	FALSE	TRUE	FALSE	ukb-d-30680_irnt#Calcium
Serum calcium	Diet and lifestyle	ASXL1	190	-0.0283079	0.102106	0.781595	--	--	--	0.972089	0.795778	1.18746	0.781595	205.386	189	0.196649	0.0558635	315153	96.0604	0.082468	0.184077	0.750516	0.935556	0.999529	8	-0.106432	0.189896	0.575824	0.0502022	0.0161501	TRUE	0	FALSE	FALSE	FALSE	FALSE	ukb-d-30680_irnt#Calcium
Serum calcium	Diet and lifestyle	TET2	190	-0.0795924	0.0701956	0.256851	--	--	--	0.923493	0.804788	1.05971	0.256851	171.23	189	0.818522	0.0558635	315153	96.0604	0.113836	0.312197	0.956237	0.998008	1	0	-0.0923068	0.130067	0.478779	0.0502022	0.00748138	TRUE	0	FALSE	FALSE	FALSE	FALSE	ukb-d-30680_irnt#Calcium
Serum calcium	Diet and lifestyle	PPM1D	49	0.697736	3.00426	0.816344	--	--	--	2.0092	0.00556864	724.932	0.816344	40.3201	48	0.776662	0.0202524	315153	132.929	0.0537822	0.0652249	0.148298	0.223655	0.442011	0	-6.96849	4.69031	0.14403	0.015008	0.00971036	TRUE	7.9e-23	FALSE	TRUE	FALSE	FALSE	ukb-d-30680_raw#Calcium
Serum calcium	Diet and lifestyle	JAK2	190	0.0622268	0.339917	0.854747	--	--	--	1.0642	0.546615	2.0719	0.854747	220.129	189	0.0600161	0.0558635	315153	96.0604	0.0529792	0.0619784	0.127006	0.186197	0.363721	14	0.503117	0.627008	0.423329	0.0502022	0.177325	FALSE	0	FALSE	FALSE	FALSE	FALSE	ukb-d-30680_irnt#Calcium
Serum calcium	Diet and lifestyle	TP53	190	-0.0727241	0.219426	0.74032	--	--	--	0.929857	0.604835	1.42954	0.74032	158.578	189	0.947686	0.0558635	315153	96.0604	0.056303	0.0754722	0.215771	0.339261	0.648208	0	-0.67657	0.407077	0.0981757	0.0502022	0.0641037	FALSE	5.78e-36	FALSE	FALSE	FALSE	FALSE	ukb-d-30680_irnt#Calcium
Serum calcium	Diet and lifestyle	mCA	190	-0.0046934	0.0434113	0.913904	--	--	--	0.995318	0.914133	1.08371	0.913904	195.305	189	0.361312	0.0558635	315153	96.0604	0.225864	0.672328	0.999972	1	1	3	-0.0586587	0.0805697	0.467489	0.0502022	0.00305219	TRUE	0	FALSE	FALSE	FALSE	FALSE	ukb-d-30680_irnt#Calcium
Serum calcium	Diet and lifestyle	mLOX	190	-0.0626341	0.0462144	0.175324	--	--	--	0.939287	0.857946	1.02834	0.175324	206.6	189	0.180724	0.0558635	315153	96.0604	0.218586	0.653527	0.99995	1	1	9	-0.152437	0.0857255	0.0769872	0.0502022	0.00341888	TRUE	0	FALSE	FALSE	FALSE	FALSE	ukb-d-30680_irnt#Calcium
Serum calcium	Diet and lifestyle	mLOY	190	0.0118933	0.0461285	0.796538	--	--	--	1.01196	0.924485	1.10772	0.796538	514.141	189	6.94e-32	0.0558635	315153	96.0604	0.50396	0.974007	1	1	1	63	-0.0581668	0.0854668	0.496976	0.0502022	0.00345005	TRUE	0	FALSE	FALSE	TRUE	FALSE	ukb-d-30680_irnt#Calcium
Serum IgE	Inflammatory factors	EXCL	7	-0.0123082	0.0616583	0.841778	--	--	--	0.987767	0.875326	1.11465	0.841778	5.13454	6	0.526676	0.0280481	14628	60.2709	0.21399	0.641492	0.999929	1	1	0	0.0918378	0.21251	0.683629	0.0281204	4.19e-05	TRUE	4.83e-83	FALSE	FALSE	FALSE	FALSE	serum IgE measurement PMID:22075330#serum IgE measurement
Serum IgE	Inflammatory factors	DNMT3A	7	-0.0540165	0.0689726	0.433534	--	--	--	0.947416	0.827619	1.08455	0.433534	3.01822	6	0.806556	0.0280481	14628	60.2709	0.180089	0.545904	0.999311	0.999999	1	0	-0.051028	0.238004	0.838705	0.0281204	3.68e-05	TRUE	2.09e-83	FALSE	FALSE	FALSE	FALSE	serum IgE measurement PMID:22075330#serum IgE measurement
Serum IgE	Inflammatory factors	ASXL1	7	-0.151136	0.191813	0.430736	--	--	--	0.859731	0.590321	1.25209	0.430736	5.79601	6	0.446425	0.0280481	14628	60.2709	0.0661675	0.116091	0.463373	0.693155	0.961832	0	-0.199955	0.712924	0.79035	0.0281204	0.00050026	TRUE	7.97e-68	FALSE	FALSE	FALSE	FALSE	serum IgE measurement PMID:22075330#serum IgE measurement
Serum IgE	Inflammatory factors	TET2	7	0.201328	0.137404	0.142859	--	--	--	1.22303	0.934276	1.60102	0.142859	5.78384	6	0.447835	0.0280481	14628	60.2709	0.0816184	0.180464	0.738751	0.929098	0.99938	0	0.483046	0.492344	0.371593	0.0281204	0.000319	TRUE	5.96e-72	FALSE	FALSE	FALSE	FALSE	serum IgE measurement PMID:22075330#serum IgE measurement
Serum IgE	Inflammatory factors	PPM1D	3	-0.181692	0.448398	0.685329	--	--	--	0.833858	0.346265	2.00806	0.685329	0.528624	2	0.767734	0.0152186	14628	75.332	0.0528405	0.0614167	0.123303	0.179625	0.34937	0	5.50284	8.33351	0.628468	0.0152651	0.00016872	TRUE	1.31e-39	FALSE	FALSE	FALSE	FALSE	serum IgE measurement PMID:22075330#serum IgE measurement
Serum IgE	Inflammatory factors	JAK2	7	1.06228	0.627929	0.0906987	--	--	--	2.89297	0.844966	9.90484	0.0906987	4.11457	6	0.661175	0.0280481	14628	60.2709	0.0514945	0.0559936	0.0880812	0.117135	0.207506	0	-0.400312	2.15937	0.860214	0.0281204	0.0059118	TRUE	8.72e-28	FALSE	FALSE	FALSE	FALSE	serum IgE measurement PMID:22075330#serum IgE measurement
Serum IgE	Inflammatory factors	TP53	7	-0.265009	0.534063	0.619744	--	--	--	0.767199	0.269342	2.1853	0.619744	9.25385	6	0.159797	0.0280481	14628	60.2709	0.0531587	0.0627033	0.131747	0.194561	0.381631	35	0.669638	1.96966	0.747691	0.0281204	0.0038185	TRUE	4.47e-37	FALSE	FALSE	FALSE	FALSE	serum IgE measurement PMID:22075330#serum IgE measurement
Serum IgE	Inflammatory factors	mCA	7	0.0184284	0.0836323	0.825599	--	--	--	1.0186	0.864598	1.20003	0.825599	1.88991	6	0.92954	0.0280481	14628	60.2709	0.13676	0.399518	0.98889	0.999861	1	0	-0.056287	0.288602	0.853045	0.0281204	2.88e-05	TRUE	4.63e-84	FALSE	FALSE	FALSE	FALSE	serum IgE measurement PMID:22075330#serum IgE measurement
Serum IgE	Inflammatory factors	mLOX	7	-0.262977	0.149345	0.0782618	--	--	--	0.76876	0.573674	1.03019	0.0782618	17.844	6	0.0066341	0.0280481	14628	60.2709	0.133143	0.385514	0.98558	0.999764	1	66	-0.251082	0.564201	0.674909	0.0281204	0.00044606	TRUE	2.84e-67	FALSE	FALSE	TRUE	FALSE	serum IgE measurement PMID:22075330#serum IgE measurement
Serum IgE	Inflammatory factors	mLOY	7	-0.0608996	0.0735029	0.407368	--	--	--	0.940918	0.814676	1.08672	0.407368	10.7853	6	0.0952441	0.0280481	14628	60.2709	0.286699	0.789811	0.999999	1	1	44	-0.0438203	0.277343	0.880639	0.0281204	7.75e-05	TRUE	1.2e-77	FALSE	FALSE	FALSE	FALSE	serum IgE measurement PMID:22075330#serum IgE measurement
Serum iron	Diet and lifestyle	EXCL	3	0.0581959	0.0835071	0.485867	--	--	--	1.05992	0.899894	1.24841	0.485867	4.93866	2	0.0846416	0.01153	48972	190.396	0.11587	0.319119	0.958753	0.998154	1	60	0.184214	0.0823076	0.267504	0.0111234	4.98e-05	TRUE	1.27e-93	FALSE	FALSE	FALSE	FALSE	iron biomarker measurement, serum iron measurement PMID:25352340#iron biomarker measurement, serum iron measurement
Serum iron	Diet and lifestyle	DNMT3A	3	-0.0390277	0.0595599	0.512295	--	--	--	0.961724	0.85576	1.08081	0.512295	1.341	2	0.511452	0.01153	48972	190.396	0.102265	0.265034	0.91113	0.991687	0.999998	0	0.038287	0.0922433	0.749538	0.0111234	1.81e-05	TRUE	9.36e-99	FALSE	FALSE	FALSE	FALSE	iron biomarker measurement, serum iron measurement PMID:25352340#iron biomarker measurement, serum iron measurement
Serum iron	Diet and lifestyle	ASXL1	3	0.177795	0.163914	0.278059	--	--	--	1.19458	0.866342	1.64718	0.278059	0.498007	2	0.779577	0.01153	48972	190.396	0.0566107	0.0767159	0.223714	0.352296	0.667511	0	0.267929	0.253868	0.482849	0.0111234	0.00012922	TRUE	2.94e-85	FALSE	FALSE	FALSE	FALSE	iron biomarker measurement, serum iron measurement PMID:25352340#iron biomarker measurement, serum iron measurement
Serum iron	Diet and lifestyle	TET2	3	0.247591	0.139284	0.0754696	--	--	--	1.28094	0.974915	1.68302	0.0754696	2.90956	2	0.233451	0.01153	48972	190.396	0.0628728	0.102415	0.384787	0.59431	0.914254	31	0.479471	0.178851	0.227293	0.0111234	0.00028554	TRUE	7.81e-76	FALSE	FALSE	FALSE	FALSE	iron biomarker measurement, serum iron measurement PMID:25352340#iron biomarker measurement, serum iron measurement
Serum iron	Diet and lifestyle	JAK2	3	-0.0559385	0.545145	0.918271	--	--	--	0.945597	0.32484	2.7526	0.918271	0.859228	2	0.65076	0.01153	48972	190.396	0.050614	0.0524587	0.0654795	0.0771333	0.113259	0	-0.527685	0.844394	0.644418	0.0111234	0.00073496	TRUE	9.76e-60	FALSE	FALSE	FALSE	FALSE	iron biomarker measurement, serum iron measurement PMID:25352340#iron biomarker measurement, serum iron measurement
Serum iron	Diet and lifestyle	TP53	3	-0.486496	0.368317	0.186547	--	--	--	0.614777	0.298676	1.26542	0.186547	0.489193	2	0.783021	0.01153	48972	190.396	0.051297	0.0551997	0.0829694	0.10806	0.186193	0	-0.551843	0.57049	0.510576	0.0111234	0.00088244	TRUE	5.55e-56	FALSE	FALSE	FALSE	FALSE	iron biomarker measurement, serum iron measurement PMID:25352340#iron biomarker measurement, serum iron measurement
Serum iron	Diet and lifestyle	mCA	3	-0.0155457	0.0721328	0.829366	--	--	--	0.984575	0.854767	1.13409	0.829366	1.96998	2	0.373443	0.01153	48972	190.396	0.0849698	0.194168	0.777192	0.948211	0.999729	0	-0.0120736	0.156748	0.951061	0.0111234	3.1e-05	TRUE	4.37e-96	FALSE	FALSE	FALSE	FALSE	iron biomarker measurement, serum iron measurement PMID:25352340#iron biomarker measurement, serum iron measurement
Serum iron	Diet and lifestyle	mLOX	3	-0.0783839	0.156064	0.615489	--	--	--	0.924609	0.680948	1.25546	0.615489	8.87715	2	0.0118128	0.01153	48972	190.396	0.0835268	0.187914	0.757422	0.938039	0.99954	77	0.0920297	0.258746	0.782453	0.0111234	0.00015895	TRUE	3.42e-77	FALSE	FALSE	TRUE	FALSE	iron biomarker measurement, serum iron measurement PMID:25352340#iron biomarker measurement, serum iron measurement
Serum iron	Diet and lifestyle	mLOY	3	0.0179727	0.10257	0.860903	--	--	--	1.01814	0.832715	1.24484	0.860903	9.46016	2	0.00882576	0.01153	48972	190.396	0.145574	0.426041	0.990934	0.999883	1	79	-0.140615	0.0857671	0.348675	0.0111234	6.19e-05	TRUE	4.17e-82	FALSE	FALSE	TRUE	FALSE	iron biomarker measurement, serum iron measurement PMID:25352340#iron biomarker measurement, serum iron measurement
Serum vitamin B12	Diet and lifestyle	EXCL	10	0.069729	0.0328705	0.0338944	--	--	--	1.07222	1.00532	1.14357	0.0338944	2.63781	9	0.976945	0.0485459	45576	232.486	0.334464	0.863324	1	1	1	0	0.0288354	0.0704232	0.692947	0.0508667	6.04e-05	TRUE	0	FALSE	FALSE	FALSE	TRUE	vitamin_b12_serum_level#vitamin_b12_serum_level
Serum vitamin B12	Diet and lifestyle	DNMT3A	9	0.120429	0.0367936	0.00106374	--	--	--	1.12798	1.0495	1.21233	0.00106374	3.89903	8	0.866116	0.0474277	45576	252.076	0.272098	0.769916	0.999999	1	1	0	0.0337043	0.0788416	0.681862	0.0499511	0.00014708	TRUE	0	FALSE	FALSE	FALSE	FALSE	vitamin_b12_serum_level#vitamin_b12_serum_level
Serum vitamin B12	Diet and lifestyle	ASXL1	9	0.0101161	0.102403	0.921308	--	--	--	1.01017	0.826467	1.2347	0.921308	5.74617	8	0.675641	0.0474277	45576	252.076	0.0774988	0.163331	0.680447	0.893456	0.998095	0	0.051053	0.219545	0.822771	0.0499511	0.00044716	TRUE	0	FALSE	FALSE	FALSE	FALSE	vitamin_b12_serum_level#vitamin_b12_serum_level
Serum vitamin B12	Diet and lifestyle	TET2	9	-0.0532493	0.0734186	0.468278	--	--	--	0.948144	0.821068	1.09489	0.468278	4.09712	8	0.848256	0.0474277	45576	252.076	0.103992	0.272725	0.922235	0.993774	0.999999	0	0.0677436	0.157419	0.679888	0.0499511	0.00018533	TRUE	0	FALSE	FALSE	FALSE	FALSE	vitamin_b12_serum_level#vitamin_b12_serum_level
Serum vitamin B12	Diet and lifestyle	JAK2	9	-0.131352	0.335046	0.695027	--	--	--	0.876909	0.454734	1.69103	0.695027	8.05497	8	0.428119	0.0474277	45576	252.076	0.0525287	0.0601591	0.115108	0.165127	0.317461	1	-0.223807	0.766449	0.778747	0.0499511	0.00677051	TRUE	1.3e-185	FALSE	FALSE	FALSE	FALSE	vitamin_b12_serum_level#vitamin_b12_serum_level
Serum vitamin B12	Diet and lifestyle	TP53	9	0.250331	0.228889	0.274096	--	--	--	1.28445	0.820131	2.01165	0.274096	5.80638	8	0.66891	0.0474277	45576	252.076	0.0553482	0.0715829	0.190205	0.296158	0.577919	0	0.298157	0.490506	0.562476	0.0499511	0.00274198	TRUE	1.12e-269	FALSE	FALSE	FALSE	FALSE	vitamin_b12_serum_level#vitamin_b12_serum_level
Serum vitamin B12	Diet and lifestyle	mCA	9	0.0620561	0.0446582	0.164657	--	--	--	1.06402	0.974848	1.16135	0.164657	7.35356	8	0.49901	0.0474277	45576	252.076	0.198784	0.601508	0.999816	1	1	0	0.0379398	0.0975641	0.70893	0.0499511	0.00013718	TRUE	0	FALSE	FALSE	FALSE	FALSE	vitamin_b12_serum_level#vitamin_b12_serum_level
Serum vitamin B12	Diet and lifestyle	mLOX	9	0.00033889	0.0516785	0.994768	--	--	--	1.00034	0.903977	1.10697	0.994768	9.98676	8	0.265957	0.0474277	45576	252.076	0.192597	0.583094	0.999699	1	1	20	0.0864166	0.112477	0.467429	0.0499511	0.00015759	TRUE	0	FALSE	FALSE	FALSE	FALSE	vitamin_b12_serum_level#vitamin_b12_serum_level
Serum vitamin B12	Diet and lifestyle	mLOY	9	0.0461943	0.0292686	0.114499	--	--	--	1.04728	0.98889	1.10911	0.114499	6.75072	8	0.563751	0.0474277	45576	252.076	0.44244	0.94913	1	1	1	0	0.0218789	0.0624869	0.736535	0.0499511	5.91e-05	TRUE	0	FALSE	FALSE	FALSE	FALSE	vitamin_b12_serum_level#vitamin_b12_serum_level
Serum vitamin B6	Diet and lifestyle	EXCL	1	--	--	--	0.847638	0.3385	0.0122764	2.33413	1.20223	4.53171	0.0122764	--	--	--	0.00050389	64979	32.758	0.0527942	0.0611724	0.120709	0.174222	0.334358	--	--	--	--	0.00050531	5.45e-05	TRUE	0.00039281	TRUE	FALSE	FALSE	FALSE	ukb-b-7864#Vitamin B6
Serum vitamin B6	Diet and lifestyle	DNMT3A	1	--	--	--	0.606445	0.377849	0.108495	1.8339	0.874469	3.84598	0.108495	--	--	--	0.00050389	64979	32.758	0.0522279	0.0589093	0.10632	0.149006	0.279039	--	--	--	--	0.00050531	2.79e-05	TRUE	5.46e-05	TRUE	FALSE	FALSE	FALSE	ukb-b-7864#Vitamin B6
Serum vitamin B6	Diet and lifestyle	ASXL1	1	--	--	--	0.0208874	0.0221198	0.345024	1.02111	0.977783	1.06635	0.345024	--	--	--	0.0141221	1864	26.6721	0.0581038	0.082819	0.263362	0.416536	0.7544	--	--	--	--	0.0389484	6.95e-05	TRUE	1.65e-16	TRUE	FALSE	FALSE	FALSE	vitamin B6 measurement PMID:19303062#vitamin B6 measurement
Serum vitamin B6	Diet and lifestyle	TET2	1	--	--	--	0.0115917	0.0159049	0.466115	1.01166	0.980609	1.04369	0.466115	--	--	--	0.0141221	1864	26.6721	0.065792	0.114498	0.454113	0.681978	0.957511	--	--	--	--	0.0389484	2.14e-05	TRUE	4.29e-17	TRUE	FALSE	FALSE	FALSE	vitamin B6 measurement PMID:19303062#vitamin B6 measurement
Serum vitamin B6	Diet and lifestyle	PPM1D	1	--	--	--	2.17212	1.82866	0.234905	8.77686	0.243641	316.175	0.234905	--	--	--	0.00050389	64979	32.758	0.0500939	0.0503756	0.0523491	0.0540964	0.0594296	--	--	--	--	0.00050531	0.00035804	TRUE	0.405512	TRUE	FALSE	FALSE	FALSE	ukb-b-7864#Vitamin B6
Serum vitamin B6	Diet and lifestyle	JAK2	1	--	--	--	0.0611959	0.0724045	0.398002	1.06311	0.922455	1.22521	0.398002	--	--	--	0.0141221	1864	26.6721	0.0507521	0.0530125	0.0689952	0.083333	0.127877	--	--	--	--	0.0389484	0.0005965	TRUE	4.27e-14	TRUE	FALSE	FALSE	FALSE	vitamin B6 measurement PMID:19303062#vitamin B6 measurement
Serum vitamin B6	Diet and lifestyle	TP53	1	--	--	--	-0.041174	0.0495904	0.40638	0.959662	0.870775	1.05762	0.40638	--	--	--	0.0141221	1864	26.6721	0.0515889	0.0563731	0.0905217	0.121463	0.217602	--	--	--	--	0.0389484	0.00027011	TRUE	2.87e-15	TRUE	FALSE	FALSE	FALSE	vitamin B6 measurement PMID:19303062#vitamin B6 measurement
Serum vitamin B6	Diet and lifestyle	mCA	1	--	--	--	0.0132918	0.00965968	0.16882	1.01338	0.994375	1.03275	0.16882	--	--	--	0.0141221	1864	26.6721	0.0929868	0.227358	0.853896	0.977816	0.999973	--	--	--	--	0.0389484	2.82e-05	TRUE	5.48e-17	TRUE	FALSE	FALSE	FALSE	vitamin B6 measurement PMID:19303062#vitamin B6 measurement
Serum vitamin B6	Diet and lifestyle	mLOX	1	--	--	--	-0.436371	0.473576	0.356821	0.646378	0.255488	1.63532	0.356821	--	--	--	0.00050389	64979	32.758	0.0514402	0.0557492	0.086055	0.113169	0.196679	--	--	--	--	0.00050531	1.45e-05	TRUE	3.11e-05	TRUE	FALSE	FALSE	FALSE	ukb-b-7864#Vitamin B6
Serum vitamin B6	Diet and lifestyle	mLOY	1	--	--	--	-0.0016544	0.00629832	0.792803	0.998347	0.986098	1.01075	0.792803	--	--	--	0.0141221	1864	26.6721	0.167716	0.501051	0.99763	0.999991	1	--	--	--	--	0.0389484	4.36e-07	TRUE	1.19e-17	TRUE	FALSE	FALSE	FALSE	vitamin B6 measurement PMID:19303062#vitamin B6 measurement
Serum vitamin E	Diet and lifestyle	EXCL	3	-0.185537	0.312662	0.552906	--	--	--	0.830658	0.450069	1.53308	0.552906	3.52773	2	0.171381	0.00650755	5006	10.9213	0.0867359	0.201124	0.793031	0.954831	0.999802	43	-3.47358	1.7684	0.299784	0.024255	3.38e-05	TRUE	2.36e-26	FALSE	FALSE	FALSE	FALSE	vitamin E measurement PMID:21729881#vitamin E measurement
Serum vitamin E	Diet and lifestyle	DNMT3A	3	-0.150992	0.302053	0.617155	--	--	--	0.859855	0.475677	1.55431	0.617155	2.6509	2	0.265683	0.00650755	5006	10.9213	0.0791967	0.169973	0.700214	0.905185	0.998531	25	-3.08782	1.96851	0.361309	0.024255	3.02e-05	TRUE	1.86e-26	FALSE	FALSE	FALSE	FALSE	vitamin E measurement PMID:21729881#vitamin E measurement
Serum vitamin E	Diet and lifestyle	ASXL1	3	-0.383708	0.864384	0.657108	--	--	--	0.681331	0.125193	3.70797	0.657108	2.76886	2	0.250466	0.00650755	5006	10.9213	0.0537247	0.0649867	0.146635	0.220662	0.435665	28	-9.29388	5.52003	0.341199	0.024255	0.00024107	TRUE	2.9e-23	FALSE	FALSE	FALSE	FALSE	vitamin E measurement PMID:21729881#vitamin E measurement
Serum vitamin E	Diet and lifestyle	TET2	3	0.686145	0.579714	0.236574	--	--	--	1.98604	0.637568	6.18659	0.236574	2.44746	2	0.29413	0.00650755	5006	10.9213	0.0572423	0.0792799	0.240174	0.379096	0.705334	18	-5.12767	3.92129	0.415625	0.024255	0.00016794	TRUE	4.66e-24	FALSE	FALSE	FALSE	FALSE	vitamin E measurement PMID:21729881#vitamin E measurement
Serum vitamin E	Diet and lifestyle	JAK2	3	-0.206989	4.17882	0.960495	--	--	--	0.813028	0.00022544	2932.17	0.960495	6.17259	2	0.0456708	0.00650755	5006	10.9213	0.0503465	0.0513868	0.0587037	0.0652196	0.0852902	68	-41.8777	17.8087	0.255976	0.024255	0.00511107	TRUE	2.01e-09	FALSE	FALSE	TRUE	FALSE	vitamin E measurement PMID:21729881#vitamin E measurement
Serum vitamin E	Diet and lifestyle	TP53	3	-1.45636	1.63831	0.374038	--	--	--	0.233084	0.00939619	5.78194	0.374038	0.168166	2	0.919355	0.00650755	5006	10.9213	0.0507318	0.0529308	0.0684733	0.0824097	0.125689	0	-2.7925	12.256	0.857382	0.024255	0.00037455	TRUE	4.17e-22	FALSE	FALSE	FALSE	FALSE	vitamin E measurement PMID:21729881#vitamin E measurement
Serum vitamin E	Diet and lifestyle	mCA	3	-0.135066	0.318774	0.671782	--	--	--	0.873658	0.46773	1.63188	0.671782	0.787945	2	0.674372	0.00650755	5006	10.9213	0.0695873	0.130126	0.534103	0.768941	0.982625	0	-0.12231	2.3893	0.967439	0.024255	1.44e-05	TRUE	5.22e-27	FALSE	FALSE	FALSE	FALSE	vitamin E measurement PMID:21729881#vitamin E measurement
Serum vitamin E	Diet and lifestyle	mLOX	3	0.400276	0.338403	0.236873	--	--	--	1.49224	0.768746	2.89663	0.236873	2.10481	2	0.349097	0.00650755	5006	10.9213	0.0687837	0.126646	0.514753	0.748039	0.977352	5	-3.00994	2.47327	0.43789	0.024255	5.75e-05	TRUE	1.51e-25	FALSE	FALSE	FALSE	FALSE	vitamin E measurement PMID:21729881#vitamin E measurement
Serum vitamin E	Diet and lifestyle	mLOY	3	0.0463589	0.687517	0.94624	--	--	--	1.04745	0.272212	4.0305	0.94624	21.5949	2	2.05e-05	0.00650755	5006	10.9213	0.103172	0.265573	0.901071	0.988578	0.999992	91	-7.20017	1.57421	0.137031	0.024255	0.00013944	TRUE	4.12e-24	FALSE	FALSE	TRUE	FALSE	vitamin E measurement PMID:21729881#vitamin E measurement
Total cholesterol	Lipids and lipid transport	EXCL	23	-0.0239225	0.0306477	0.435058	--	--	--	0.976361	0.919439	1.03681	0.435058	33.5168	22	0.0549651	0.0806086	21487	81.817	0.505527	0.975986	1	1	1	34	-0.0096214	0.053138	0.858054	0.0792523	0.00028121	TRUE	0	FALSE	FALSE	FALSE	FALSE	met-c-933#Serum total cholesterol
Total cholesterol	Lipids and lipid transport	DNMT3A	21	0.0200958	0.0371605	0.588657	--	--	--	1.0203	0.948628	1.09739	0.588657	34.4589	20	0.0231827	0.0741636	21487	81.8782	0.394021	0.921395	1	1	1	42	-0.0315609	0.0634927	0.624836	0.0729263	0.00035573	TRUE	2.73e-283	FALSE	FALSE	TRUE	FALSE	met-c-933#Serum total cholesterol
Total cholesterol	Lipids and lipid transport	ASXL1	21	-0.0393044	0.0783975	0.616126	--	--	--	0.961458	0.824512	1.12115	0.616126	18.1972	20	0.574419	0.0741636	21487	81.8782	0.0933175	0.229135	0.859337	0.979718	0.99998	0	0.00374089	0.133558	0.977947	0.0729263	0.00143748	TRUE	9.75e-243	FALSE	FALSE	FALSE	FALSE	met-c-933#Serum total cholesterol
Total cholesterol	Lipids and lipid transport	TET2	21	-0.0891548	0.0699493	0.202464	--	--	--	0.914704	0.797514	1.04911	0.202464	30.3414	20	0.064508	0.0741636	21487	81.8782	0.135366	0.394934	0.988304	0.99985	1	34	0.129173	0.106874	0.241628	0.0729263	0.00134701	TRUE	2.9e-245	FALSE	TRUE	FALSE	FALSE	met-c-933#Serum total cholesterol
Total cholesterol	Lipids and lipid transport	PPM1D	9	-0.066621	0.311825	0.830821	--	--	--	0.93555	0.507734	1.72384	0.830821	12.8595	8	0.116778	0.029509	21488	72.5629	0.0555166	0.0722664	0.194678	0.303745	0.590799	38	-0.0969412	0.59425	0.875024	0.0290047	0.00302266	TRUE	3.55e-59	FALSE	FALSE	FALSE	FALSE	met-c-933#Serum total cholesterol
Total cholesterol	Lipids and lipid transport	JAK2	21	-0.518381	0.255194	0.0422223	--	--	--	0.595484	0.361114	0.981964	0.0422223	17.9145	20	0.59304	0.0741636	21487	81.8782	0.0539575	0.0659369	0.15302	0.231945	0.458731	0	-0.20188	0.436925	0.649293	0.0729263	0.0168842	TRUE	4.04e-92	FALSE	FALSE	FALSE	TRUE	met-c-933#Serum total cholesterol
Total cholesterol	Lipids and lipid transport	TP53	21	0.0217053	0.176437	0.902091	--	--	--	1.02194	0.723169	1.44415	0.902091	17.368	20	0.628967	0.0741636	21487	81.8782	0.0583778	0.0839561	0.270939	0.428682	0.769349	0	0.339495	0.301506	0.274188	0.0729263	0.00688825	TRUE	3.5e-160	FALSE	FALSE	FALSE	FALSE	met-c-933#Serum total cholesterol
Total cholesterol	Lipids and lipid transport	mCA	21	-0.0175389	0.0439895	0.69011	--	--	--	0.982614	0.901443	1.07109	0.69011	32.6953	20	0.03643	0.0741636	21487	81.8782	0.284158	0.791775	1	1	1	39	0.0029242	0.0770823	0.970134	0.0729263	0.00049422	TRUE	9.21e-276	FALSE	FALSE	TRUE	FALSE	met-c-933#Serum total cholesterol
Total cholesterol	Lipids and lipid transport	mLOX	21	-0.0625764	0.0417361	0.133787	--	--	--	0.939341	0.865559	1.01941	0.133787	28.0094	20	0.109177	0.0741636	21487	81.8782	0.27463	0.774354	0.999999	1	1	29	-0.0879281	0.0725271	0.24024	0.0729263	0.00049366	TRUE	4.53e-266	FALSE	FALSE	FALSE	FALSE	met-c-933#Serum total cholesterol
Total cholesterol	Lipids and lipid transport	mLOY	22	-0.0378053	0.0375618	0.314184	--	--	--	0.9629	0.894557	1.03647	0.314184	60.1162	21	1.23e-05	0.0768737	21487	81.2465	0.637116	0.995588	1	1	1	65	-0.009569	0.0649522	0.884352	0.0755854	0.00039939	TRUE	2.03e-276	FALSE	FALSE	TRUE	FALSE	met-c-933#Serum total cholesterol
Total triglycerides	Lipids and lipid transport	EXCL	11	-0.055761	0.043808	0.203072	--	--	--	0.945765	0.867947	1.03056	0.203072	16.4086	10	0.088518	0.0442705	21541	90.659	0.309806	0.830903	1	1	1	39	-0.005399	0.132023	0.968273	0.0434156	0.00015912	TRUE	1.1e-173	FALSE	FALSE	FALSE	FALSE	met-c-934#Serum total triglycerides
Total triglycerides	Lipids and lipid transport	DNMT3A	11	-0.0513904	0.0459951	0.263865	--	--	--	0.949908	0.86802	1.03952	0.263865	14.5231	10	0.15044	0.0442705	21541	90.659	0.257213	0.741252	0.999997	1	1	31	-0.0532595	0.139659	0.711787	0.0434156	0.00017093	TRUE	8.89e-173	FALSE	FALSE	FALSE	FALSE	met-c-934#Serum total triglycerides
Total triglycerides	Lipids and lipid transport	ASXL1	11	-0.264238	0.106558	0.0131473	--	--	--	0.767791	0.623073	0.946122	0.0131473	6.00491	10	0.814851	0.0442705	21541	90.659	0.0756446	0.155587	0.650518	0.872148	0.996824	0	-0.267557	0.307778	0.407259	0.0434156	0.00098336	TRUE	2.04e-142	FALSE	FALSE	FALSE	TRUE	met-c-934#Serum total triglycerides
Total triglycerides	Lipids and lipid transport	TET2	11	-0.16176	0.0760454	0.0334081	--	--	--	0.850646	0.732854	0.98737	0.0334081	4.10419	10	0.942524	0.0442705	21541	90.659	0.100322	0.2578	0.904194	0.990565	0.999997	0	-0.0325573	0.218822	0.885004	0.0434156	0.00034994	TRUE	6.7e-163	FALSE	FALSE	FALSE	TRUE	met-c-934#Serum total triglycerides
Total triglycerides	Lipids and lipid transport	PPM1D	3	-0.170906	0.520979	0.742875	--	--	--	0.8429	0.303606	2.34014	0.742875	4.3245	2	0.115066	0.0118318	21539	85.9494	0.0522075	0.0588632	0.106644	0.150088	0.28355	54	11.238	5.64103	0.296165	0.0115896	0.00108567	TRUE	1.1e-26	FALSE	FALSE	FALSE	FALSE	met-c-934#Serum total triglycerides
Total triglycerides	Lipids and lipid transport	JAK2	11	-0.251289	0.401806	0.531709	--	--	--	0.777798	0.353869	1.70958	0.531709	13.4612	10	0.199016	0.0442705	21541	90.659	0.0523601	0.0594792	0.110674	0.157259	0.299834	26	-0.981379	1.19023	0.430949	0.0434156	0.0121929	TRUE	1.07e-45	FALSE	FALSE	FALSE	FALSE	met-c-934#Serum total triglycerides
Total triglycerides	Lipids and lipid transport	TP53	11	-0.450619	0.256023	0.0783958	--	--	--	0.637233	0.385804	1.05252	0.0783958	11.7282	10	0.303662	0.0442705	21541	90.659	0.0549911	0.0701309	0.180641	0.279796	0.549175	15	0.317639	0.729271	0.673418	0.0434156	0.00595127	TRUE	6.98e-80	FALSE	FALSE	FALSE	FALSE	met-c-934#Serum total triglycerides
Total triglycerides	Lipids and lipid transport	mCA	11	0.0180558	0.0515253	0.726018	--	--	--	1.01822	0.920412	1.12642	0.726018	12.3929	10	0.259623	0.0442705	21541	90.659	0.188644	0.572287	0.999631	1	1	19	-0.0182575	0.155932	0.909363	0.0434156	0.00019369	TRUE	3.49e-171	FALSE	FALSE	FALSE	FALSE	met-c-934#Serum total triglycerides
Total triglycerides	Lipids and lipid transport	mLOX	11	-0.123574	0.0657197	0.0600645	--	--	--	0.883756	0.776946	1.00525	0.0600645	18.8869	10	0.0417231	0.0442705	21541	90.659	0.182871	0.554235	0.99942	1	1	47	-0.162173	0.199252	0.436702	0.0434156	0.00040809	TRUE	8.18e-155	FALSE	FALSE	TRUE	FALSE	met-c-934#Serum total triglycerides
Total triglycerides	Lipids and lipid transport	mLOY	11	-0.211587	0.0402808	1.5e-07	--	--	--	0.809299	0.747862	0.875783	1.5e-07	17.6009	10	0.0620815	0.0442705	21541	90.659	0.418326	0.935078	1	1	1	43	-0.289594	0.1195	0.0383972	0.0434156	0.00042286	TRUE	1.37e-151	FALSE	FALSE	FALSE	FALSE	met-c-934#Serum total triglycerides
Vitamin D	Diet and lifestyle	EXCL	114	0.0268384	0.0514403	0.601852	--	--	--	1.0272	0.928686	1.13617	0.601852	150.259	113	0.0109514	0.0259474	496946	115.086	0.201444	0.607881	0.999832	1	1	25	0.0191268	0.0805757	0.812798	0.0227058	0.0012439	TRUE	0	FALSE	FALSE	TRUE	FALSE	ebi-a-GCST90000618#Serum 25-Hydroxyvitamin D levels
Vitamin D	Diet and lifestyle	DNMT3A	114	-0.0194269	0.0512818	0.704816	--	--	--	0.980761	0.886974	1.08446	0.704816	119.329	113	0.323628	0.0259474	496946	115.086	0.170096	0.514407	0.998659	0.999998	1	5	-0.0100773	0.0802727	0.900322	0.0227058	0.00123461	TRUE	0	FALSE	FALSE	FALSE	FALSE	ebi-a-GCST90000618#Serum 25-Hydroxyvitamin D levels
Vitamin D	Diet and lifestyle	ASXL1	114	-0.042963	0.147961	0.771535	--	--	--	0.957947	0.716794	1.28023	0.771535	131.226	113	0.115752	0.0259474	496946	115.086	0.0649467	0.111026	0.435184	0.659362	0.948435	14	-0.366962	0.22525	0.106094	0.0227058	0.0103087	TRUE	1.72e-112	FALSE	FALSE	FALSE	FALSE	ebi-a-GCST90000618#Serum 25-Hydroxyvitamin D levels
Vitamin D	Diet and lifestyle	TET2	114	0.015509	0.112838	0.890679	--	--	--	1.01563	0.814115	1.26702	0.890679	145.047	113	0.0226668	0.0259474	496946	115.086	0.0792164	0.170442	0.705493	0.909584	0.998784	22	0.166412	0.175784	0.345837	0.0227058	0.00593964	TRUE	2.96e-249	FALSE	FALSE	TRUE	FALSE	ebi-a-GCST90000618#Serum 25-Hydroxyvitamin D levels
Vitamin D	Diet and lifestyle	PPM1D	28	0.833276	0.698646	0.232986	--	--	--	2.30084	0.585043	9.04871	0.232986	32.5511	27	0.212289	0.00372882	496946	66.4232	0.0506951	0.0527833	0.0675334	0.080749	0.121761	17	-1.48736	1.45159	0.314972	0.00372883	0.00770813	FALSE	8.92e-34	FALSE	FALSE	FALSE	FALSE	ebi-a-GCST90000618#Serum 25-Hydroxyvitamin D levels
Vitamin D	Diet and lifestyle	JAK2	114	-0.400765	0.449772	0.372908	--	--	--	0.669808	0.277393	1.61735	0.372908	74.9485	113	0.997765	0.0259474	496946	115.086	0.0513825	0.0555433	0.0851822	0.111989	0.195444	0	-0.719608	0.70224	0.307698	0.0227058	0.0632829	FALSE	0	FALSE	FALSE	FALSE	FALSE	ebi-a-GCST90000618#Serum 25-Hydroxyvitamin D levels
Vitamin D	Diet and lifestyle	TP53	114	-0.178069	0.311599	0.567682	--	--	--	0.836885	0.454389	1.54136	0.567682	97.9568	113	0.842308	0.0259474	496946	115.086	0.0529218	0.0617456	0.12547	0.183471	0.357782	0	0.0725999	0.487416	0.881862	0.0227058	0.0403977	FALSE	4.91e-121	FALSE	FALSE	FALSE	FALSE	ebi-a-GCST90000618#Serum 25-Hydroxyvitamin D levels
Vitamin D	Diet and lifestyle	mCA	114	-0.0752225	0.0605992	0.21449	--	--	--	0.927537	0.82366	1.04451	0.21449	97.9817	113	0.841869	0.0259474	496946	115.086	0.130095	0.37464	0.983185	0.999689	1	0	-0.0676022	0.0945353	0.476035	0.0227058	0.0015213	TRUE	0	FALSE	FALSE	FALSE	FALSE	ebi-a-GCST90000618#Serum 25-Hydroxyvitamin D levels
Vitamin D	Diet and lifestyle	mLOX	114	-0.0061226	0.072261	0.932477	--	--	--	0.993896	0.862643	1.14512	0.932477	150.624	113	0.010384	0.0259474	496946	115.086	0.126758	0.361438	0.978689	0.999496	1	25	0.0723897	0.112694	0.521953	0.0227058	0.00241655	TRUE	0	FALSE	FALSE	TRUE	FALSE	ebi-a-GCST90000618#Serum 25-Hydroxyvitamin D levels
Vitamin D	Diet and lifestyle	mLOY	114	0.0288589	0.0620286	0.641751	--	--	--	1.02928	0.911451	1.16234	0.641751	275.741	113	1.28e-15	0.0259474	496946	115.086	0.268931	0.758093	0.999997	1	1	59	-0.0855711	0.0962289	0.375777	0.0227058	0.00185445	TRUE	0	FALSE	FALSE	TRUE	FALSE	ebi-a-GCST90000618#Serum 25-Hydroxyvitamin D levels
Waist circumference	Obesity	EXCL	360	0.0384675	0.0451525	0.394245	--	--	--	1.03922	0.951199	1.13538	0.394245	458.86	359	0.00027757	0.0462757	462166	60.0713	0.321412	0.846865	1	1	1	22	-0.131855	0.128578	0.305825	0.046096	0.00382058	TRUE	0	FALSE	FALSE	TRUE	FALSE	ukb-b-9405#Waist circumference
Waist circumference	Obesity	DNMT3A	359	0.0429732	0.0536649	0.423266	--	--	--	1.04391	0.939685	1.15969	0.423266	514.922	358	9.94e-08	0.0461905	462166	60.1167	0.266273	0.759016	0.999998	1	1	30	-0.0612935	0.153087	0.689113	0.0460108	0.00542932	TRUE	0	FALSE	FALSE	TRUE	FALSE	ukb-b-9405#Waist circumference
Waist circumference	Obesity	ASXL1	359	0.312753	0.126877	0.0137012	--	--	--	1.36718	1.06617	1.75318	0.0137012	372.169	358	0.292005	0.0461905	462166	60.1167	0.0767718	0.160295	0.668967	0.885519	0.99767	4	-0.0038439	0.361666	0.991526	0.0460108	0.0312412	TRUE	3.74e-68	FALSE	FALSE	FALSE	FALSE	ukb-b-9405#Waist circumference
Waist circumference	Obesity	TET2	359	-0.0849453	0.0892943	0.341454	--	--	--	0.918563	0.771081	1.09425	0.341454	343.452	358	0.700637	0.0461905	462166	60.1167	0.102553	0.266885	0.915572	0.992667	0.999999	0	-0.209193	0.25455	0.411732	0.0460108	0.0144076	TRUE	0	FALSE	FALSE	FALSE	FALSE	ukb-b-9405#Waist circumference
Waist circumference	Obesity	PPM1D	90	0.151279	0.445006	0.733895	--	--	--	1.16332	0.486299	2.78289	0.733895	94.2574	89	0.331305	0.0117748	462166	57.9537	0.0521969	0.0588202	0.106365	0.149593	0.282425	6	-0.0316433	1.22571	0.979462	0.0117755	0.0226188	FALSE	9.36e-80	FALSE	FALSE	FALSE	FALSE	ukb-b-9405#Waist circumference
Waist circumference	Obesity	JAK2	359	-0.0513408	0.406015	0.899375	--	--	--	0.949955	0.428643	2.10528	0.899375	360.111	358	0.458733	0.0461905	462166	60.1167	0.0524626	0.0598926	0.113369	0.162042	0.310571	1	-2.36524	1.15527	0.041355	0.0460108	0.306999	FALSE	0	FALSE	TRUE	FALSE	FALSE	ukb-b-9405#Waist circumference
Waist circumference	Obesity	TP53	359	-0.0422489	0.278417	0.879387	--	--	--	0.958631	0.555467	1.65442	0.879387	344.916	358	0.680846	0.0461905	462166	60.1167	0.0552083	0.0710136	0.186456	0.289759	0.566813	0	-0.520948	0.794273	0.512324	0.0460108	0.136003	FALSE	0	FALSE	FALSE	FALSE	FALSE	ukb-b-9405#Waist circumference
Waist circumference	Obesity	mCA	359	-0.0245985	0.0546386	0.652563	--	--	--	0.975702	0.876613	1.08599	0.652563	362.621	358	0.421978	0.0461905	462166	60.1167	0.19481	0.590234	0.999758	1	1	1	0.194858	0.155515	0.211032	0.0460108	0.00568508	TRUE	0	FALSE	FALSE	FALSE	FALSE	ukb-b-9405#Waist circumference
Waist circumference	Obesity	mLOX	359	0.156037	0.0561515	0.0054549	--	--	--	1.16887	1.04705	1.30486	0.0054549	358.126	358	0.488188	0.0461905	462166	60.1167	0.188785	0.571947	0.99961	1	1	0	0.352502	0.160105	0.028326	0.0460108	0.00602145	TRUE	0	FALSE	FALSE	FALSE	FALSE	ukb-b-9405#Waist circumference
Waist circumference	Obesity	mLOY	358	-0.0617425	0.0462132	0.181538	--	--	--	0.940125	0.858713	1.02926	0.181538	601.999	357	8.62e-15	0.0461905	462166	60.1167	0.433057	0.943999	1	1	1	41	-0.226574	0.131504	0.0857671	0.0460108	0.00519491	TRUE	0	FALSE	FALSE	TRUE	FALSE	ukb-b-9405#Waist circumference
Waist-to-hip ratio	Obesity	EXCL	36	-0.018273	0.0817807	0.823194	--	--	--	0.981893	0.836471	1.1526	0.823194	50.6629	35	0.0421827	0.00987393	210008	55.1025	0.106203	0.280695	0.927944	0.994465	0.999999	31	-0.688708	0.379219	0.0781783	0.00986838	0.00044525	TRUE	1.94e-179	FALSE	FALSE	TRUE	FALSE	ieu-a-79#Waist-to-hip ratio
Waist-to-hip ratio	Obesity	DNMT3A	36	-0.0669889	0.0833503	0.421568	--	--	--	0.935206	0.794251	1.10117	0.421568	42.0492	35	0.192056	0.00987393	210008	55.1025	0.0946148	0.233805	0.864551	0.980774	0.999981	17	-0.785959	0.384504	0.0487527	0.00986838	0.00047937	TRUE	4.21e-175	FALSE	FALSE	FALSE	FALSE	ieu-a-79#Waist-to-hip ratio
Waist-to-hip ratio	Obesity	ASXL1	36	0.163621	0.211427	0.438995	--	--	--	1.17777	0.778197	1.7825	0.438995	25.6502	35	0.875839	0.00987393	210008	55.1025	0.055658	0.0728338	0.198264	0.309709	0.600467	0	-0.802154	1.01225	0.433594	0.00986838	0.00223958	TRUE	4e-79	FALSE	FALSE	FALSE	FALSE	ieu-a-79#Waist-to-hip ratio
Waist-to-hip ratio	Obesity	TET2	36	-0.114869	0.151726	0.449001	--	--	--	0.891483	0.662158	1.20023	0.449001	30.1767	35	0.700066	0.00987393	210008	55.1025	0.0610124	0.0947426	0.338336	0.529764	0.868475	0	-0.460412	0.725927	0.530168	0.00986838	0.00133109	TRUE	9.72e-115	FALSE	FALSE	FALSE	FALSE	ieu-a-79#Waist-to-hip ratio
Waist-to-hip ratio	Obesity	PPM1D	12	-0.772915	0.773739	0.317827	--	--	--	0.461665	0.101323	2.10353	0.317827	15.8039	11	0.148569	0.00332723	209921	53.9031	0.0506202	0.0524831	0.065629	0.0773925	0.113852	30	-4.07189	4.73386	0.409847	0.00332342	0.00413149	FALSE	0.016553	FALSE	FALSE	FALSE	FALSE	ieu-a-79#Waist-to-hip ratio
Waist-to-hip ratio	Obesity	JAK2	36	-0.185133	0.706915	0.793408	--	--	--	0.830994	0.207903	3.32151	0.793408	36.9561	35	0.378658	0.00987393	210008	55.1025	0.0505258	0.0521051	0.0632399	0.07319	0.10398	5	-5.47898	3.31427	0.107507	0.00986838	0.0330441	FALSE	2.89e-201	FALSE	FALSE	FALSE	FALSE	ieu-a-79#Waist-to-hip ratio
Waist-to-hip ratio	Obesity	TP53	36	0.50543	0.473076	0.285344	--	--	--	1.6577	0.655866	4.18983	0.285344	27.4272	35	0.815623	0.00987393	210008	55.1025	0.0511106	0.0544509	0.0781687	0.0995514	0.166151	0	3.40142	2.26478	0.142361	0.00986838	0.0115869	FALSE	0.00253584	FALSE	FALSE	FALSE	FALSE	ieu-a-79#Waist-to-hip ratio
Waist-to-hip ratio	Obesity	mCA	36	0.0393196	0.0922261	0.669861	--	--	--	1.0401	0.868104	1.24618	0.669861	33.0417	35	0.562932	0.00987393	210008	55.1025	0.0798746	0.172966	0.712138	0.913102	0.998874	0	-0.251773	0.441481	0.572229	0.00986838	0.00052181	TRUE	5.93e-170	FALSE	FALSE	FALSE	FALSE	ieu-a-79#Waist-to-hip ratio
Waist-to-hip ratio	Obesity	mLOX	36	0.136077	0.102273	0.183346	--	--	--	1.14577	0.93765	1.40009	0.183346	40.2011	35	0.250752	0.00987393	210008	55.1025	0.078644	0.167621	0.691377	0.899293	0.998251	13	-1.24486	0.456801	0.0100804	0.00986838	0.00074271	TRUE	1.52e-121	FALSE	TRUE	FALSE	FALSE	ieu-a-79#Waist-to-hip ratio
Waist-to-hip ratio	Obesity	mLOY	36	-0.0440604	0.0923147	0.633159	--	--	--	0.956896	0.798518	1.14669	0.633159	81.743	35	1.32e-05	0.00987393	210008	55.1025	0.131503	0.375027	0.979347	0.999439	1	57	-0.51881	0.440248	0.2468	0.00986838	0.00052845	TRUE	3.01e-124	FALSE	FALSE	TRUE	FALSE	ieu-a-79#Waist-to-hip ratio
*Exposure GWAS sample size describes the number of participants corresponding to each individual exposure from the GWAS

## Sheet: Table 4
Table 4: Sample sizes
CHIP	n Cases	n Controls
All CHIP	20606	342869
DNMT3A	16219	342869
ASXL1	2007	342869
TET2	3918	342869
PPM1D	652	342869
JAK2	186	342869
TP53	393	342869
mCAaut	10752	342869
mLOX	10536	201132
mLOY	35406	14173
